# Supplementary material for: “Reading” a new chapter in protozoan parasite transcriptional regulation
Source: PLoS Pathog. 2021 Dec 2;17(12):e1010056. doi: 10.1371/journal.ppat.1010056 (PMC8638923; doi:10.1371/journal.ppat.1010056)
Supplement: S1 Table — (XLSX) [file ppat.1010056.s001.xlsx]

## Sheet: Bromodomains
Species	Gene ID	Gene Name	Domains	Notes
Bromodomains
Plasmodium falciparum	PF3D7_0629700	PfSET1	SET domain;Bromodomain;Zinc finger, PHD-type;Zinc finger, FYVE/PHD-type;Bromodomain-like superfamily
Plasmodium falciparum	PF3D7_0823300	PfGCN5	GNAT domain;Bromodomain;Acyl-CoA N-acyltransferase;Bromodomain-like superfamily;Histone acetyltransferase GCN5
Plasmodium falciparum	PF3D7_1234100	PfTAF1/BDP5	Bromodomain;Bromodomain-like superfamily
Plasmodium falciparum	PF3D7_0724700	PfTAF2/BDP6	Uncharacterized protein PF07_0086
Plasmodium falciparum	PF3D7_1033700	PfBDP1	Bromodomain;Ankyrin repeat;Bromodomain, conserved site;Ankyrin repeat-containing domain;Bromodomain-like superfamily;Ankyrin repeat-containing domain superfamily
Plasmodium falciparum	PF3D7_1212900	PfBDP2	Bromodomain;Bromodomain, conserved site;Bromodomain-like superfamily
Plasmodium falciparum	PF3D7_0110500	PfBDP3	Bromodomain;Bromodomain-like superfamily
Plasmodium falciparum	PF3D7_1475600	PfBDP4	Bromodomain;Bromodomain-like superfamily
Toxoplasma gondii	TGME49_254555	TgGCN5a	GNAT domain;Bromodomain;Acyl-CoA N-acyltransferase;Bromodomain-like superfamily;Histone acetyltransferase GCN5
Toxoplasma gondii	TGME49_243440	TgGCN5b	GNAT domain;Bromodomain;Acyl-CoA N-acyltransferase;Bromodomain-like superfamily;Histone acetyltransferase GCN5
Toxoplasma gondii	TGME49_276180	TgTAF1/250	Bromodomain;Bromodomain, conserved site;Transcription initiation factor TFIID subunit 1, domain of unknown function;Bromodomain-like superfamily;Transcription initiation factor TFIID subunit 1
Toxoplasma gondii	TGME49_214240	TgTAF2/150	Bromodomain;Bromodomain-like superfamily
Toxoplasma gondii	TGME49_226810	TgSET1	SET domain;Bromodomain;Zinc finger, PHD-type;Zinc finger, FYVE/PHD-type;Bromodomain-like superfamily
Toxoplasma gondii	TGME49_278440	TgBRG1	SNF2-related, N-terminal domain;Bromodomain;Helicase, C-terminal;Helicase superfamily 1/2, ATP-binding domain;P-loop containing nucleoside triphosphate hydrolase;Bromodomain-like superfamily
Toxoplasma gondii	TGME49_263580	TgBDP1	Bromodomain;Ankyrin repeat;Bromodomain, conserved site;Ankyrin repeat-containing domain;Bromodomain-like superfamily;Ankyrin repeat-containing domain superfamily
Toxoplasma gondii	TGME49_264640	TgBDP2	Bromodomain;Bromodomain, conserved site;Bromodomain-like superfamily
Toxoplasma gondii	TGME49_258990	TgBDP3	Bromodomain;Bromodomain, conserved site;Bromodomain-like superfamily
Toxoplasma gondii	TGME49_306460	TgBDP4	Bromodomain;Bromodomain-like superfamily
Toxoplasma gondii	TGME49_264020	TgBDP5	Bromodomain;Bromodomain-like superfamily
Toxoplasma gondii	TGME49_311625	TgBDP6	WD40 repeat;Zinc finger, PHD-type;WD40 repeat, conserved site;WD40-repeat-containing domain superfamily;Bromodomain-like superfamily
Cryptosporidium parvum	cgd2_2690	Bromodomain containing protein	Bromodomain;Bromodomain-like superfamily
Cryptosporidium parvum	cgd3_3190	GCN5 like acetylase with bromodomain	GNAT domain;Bromodomain;Acyl-CoA N-acyltransferase;Bromodomain-like superfamily;Histone acetyltransferase GCN5
Cryptosporidium parvum	cgd4_1340	Bromodomain containing protein	Bromodomain;Bromodomain, conserved site;Bromodomain-like superfamily
Cryptosporidium parvum	cgd4_1590	Chromodomain-helicase-DNA-binding'multidomain chromatin protein with the following architecture: chromo-bromo-chromo-SNF2 ATpase	SNF2-related, N-terminal domain;Chromo/chromo shadow domain;Bromodomain;Helicase, C-terminal;Helicase superfamily 1/2, ATP-binding domain;Chromo-like domain superfamily;Bromodomain, conserved site;P-loop containing nucleoside triphosphate hydrolase;Bromodomain-like superfamily
Cryptosporidium parvum	cgd4_650	Bromodomain/Zinc finger, CCHC-type	Bromodomain;Bromodomain, conserved site;Transcription initiation factor TFIID subunit 1, domain of unknown function;Bromodomain-like superfamily;Transcription initiation factor TFIID subunit 1
Cryptosporidium parvum	cgd5_630	Bromodomain/Ankyrin repeat containing domain	Bromodomain;Ankyrin repeat;Bromodomain, conserved site;Ankyrin repeat-containing domain;Bromodomain-like superfamily;Ankyrin repeat-containing domain superfamily
Cryptosporidium parvum	cgd6_2320	Bromodomain/HAS/DEXDc/SNF2 domain containing protein	Bromodomain;WD40 repeat;Zinc finger, PHD-type;WD40 repeat, conserved site;Zinc finger, PHD-type, conserved site;WD40-repeat-containing domain superfamily;Bromodomain-like superfamily
Cryptosporidium parvum	cgd7_1130	Bromo domain-containing protein	Bromodomain;Bromodomain-like superfamily
Cryptosporidium parvum	cgd7_2720	Bromo domain containing protein	Bromodomain;Bromodomain, conserved site;Bromodomain-like superfamily
Cryptosporidium parvum	cgd7_5210	Bromo domain containing protein	Bromodomain;Bromodomain, conserved site;Bromodomain-like superfamily
Cryptosporidium parvum	cgd8_2300	Bromodomain/HAS/DEXDc/SNF2 domain containing protein	SNF2-related, N-terminal domain;Bromodomain;Helicase, C-terminal;Helicase superfamily 1/2, ATP-binding domain;Helicase/SANT-associated domain;Glutamine-Leucine-Glutamine, QLQ;P-loop containing nucleoside triphosphate hydrolase;Bromodomain-like superfamily
Cryptosporidium parvum	cgd8_2730	Zinc finger, RING/FYVE/PHD-type domain containg protein	SET domain;Bromodomain;Zinc finger, PHD-type;Post-SET domain;Zinc finger, FYVE/PHD-type;Bromodomain-like superfamily
Theileria annulata	TA05295	global transcription activator, SNF2 family member, putative	SNF2-related, N-terminal domain;Bromodomain;Helicase, C-terminal;Helicase superfamily 1/2, ATP-binding domain;P-loop containing nucleoside triphosphate hydrolase;Bromodomain-like superfamily
Theileria annulata	TA07015	hypothetical protein, conserved	Bromodomain;Ankyrin repeat;Bromodomain, conserved site;Ankyrin repeat-containing domain;Bromodomain-like superfamily;Ankyrin repeat-containing domain superfamily
Theileria annulata	TA07335	bromodomain containing protein, putative	Bromodomain;Chromatin structure-remodeling complex subunit RSC1/RSC2/RSC4;Bromodomain-like superfamily;Remodelling complex subunit Rsc/polybromo
Theileria annulata	TA09890	hypothetical protein, conserved	SET domain;Bromodomain;Zinc finger, PHD-type;Bromodomain-like superfamily
Theileria annulata	TA11840	bromodomain protein, putative	Bromodomain;Bromodomain, conserved site;Bromodomain-like superfamily
Theileria annulata	TA12555	histone acetyltransferase, GCN5-like, putative	Bromodomain;Bromodomain-like superfamily
Theileria annulata	TA16925	hypothetical protein, conserved	Bromodomain;WD40 repeat;Zinc finger, PHD-type, conserved site;WD40-repeat-containing domain superfamily;Bromodomain-like superfamily
Theileria annulata	TA19425	bromodomain-containing protein, putative	Bromodomain;Bromodomain-like superfamily
Theileria annulata	TA20705	histone acetyltransferase gcn5-related, putative	GNAT domain;Bromodomain;Acyl-CoA N-acyltransferase;Bromodomain-like superfamily;Histone acetyltransferase GCN5
Theileria annulata	TA21225	Bromodomain protein, putative	Bromodomain;Bromodomain, conserved site;Transcription initiation factor TFIID subunit 1, domain of unknown function;Bromodomain-like superfamily;Transcription initiation factor TFIID subunit 1
Trypanosoma brucei	Tb927.10.8150	TbBDF1	Bromodomain;Bromodomain, conserved site;Bromodomain-like superfamily
Trypanosoma brucei	Tb927.10.7420	TbBDF2	Bromodomain;Bromodomain, conserved site;Bromodomain-like superfamily
Trypanosoma brucei	Tb927.11.10070	TbBDF3	Bromodomain;Bromodomain, conserved site;Bromodomain-like superfamily
Trypanosoma brucei	Tb927.7.4380	TbBDF4	Bromodomain;Bromodomain-like superfamily
Trypanosoma brucei	Tb927.11.13400	TbBDF5	Bromodomain;Bromodomain-like superfamily
Trypanosoma brucei	Tb927.1.3400	TbBDF6	Bromodomain-like superfamily
Trypanosoma brucei	Tb927.11.6350	TbBDF7	AAA+ ATPase domain;ATPase, AAA-type, core;ATPase, AAA-type, conserved site;P-loop containing nucleoside triphosphate hydrolase;AAA ATPase, AAA+ lid domain
Trypanosoma cruzi	TcCLB.506247.80	TcBDF1	Bromodomain;Bromodomain-like superfamily
Trypanosoma cruzi	TcCLB.506553.20	TcBDF2	Bromodomain;Bromodomain, conserved site;Bromodomain-like superfamily
Trypanosoma cruzi	TcCLB.510719.70	TcBDF3	Bromodomain;Bromodomain, conserved site;Bromodomain-like superfamily
Trypanosoma cruzi	TcCLB.504213.70	TcBDF4	Bromodomain;Bromodomain-like superfamily
Trypanosoma cruzi	TcCLB.506755.120	TcBDF5	Bromodomain;Bromodomain-like superfamily
Trypanosoma cruzi	TcCLB.506529.660	TcBDF6
Trypanosoma cruzi	TcCLB.506297.110	TcBDF7
Leishmania major	LmjF.36.6880	LmBDF1	Bromodomain;Bromodomain-like superfamily
Leishmania major	LmjF.36.2980	LmBDF2	Bromodomain;Bromodomain-like superfamily
Leishmania major	LmjF.36.3360	LmBDF3	Bromodomain;Bromodomain, conserved site;Bromodomain-like superfamily
Leishmania major	LmjF.14.0360	LmBDF4	Bromodomain-like superfamily
Leishmania major	LmjF.09.1260	LmBDF5	Bromodomain;Bromodomain-like superfamily
Leishmania major	LmjF.12.0430	LmBDF6
Leishmania major	LmjF.11.0910	LmBDF7
Giardia lamblia	GL50803_10666	Histone acetyltransferase GCN5	GNAT domain;Acyl-CoA N-acyltransferase;Bromodomain-like superfamily;Histone acetyltransferase GCN5
Giardia lamblia	GL50803_13636	hypothetical protein	Bromodomain;Bromodomain-like superfamily
Giardia lamblia	GL50803_16143	Transcription regulatory protein SNF2	SNF2-related, N-terminal domain;Bromodomain;Helicase, C-terminal;Helicase superfamily 1/2, ATP-binding domain;P-loop containing nucleoside triphosphate hydrolase;Bromodomain-like superfamily
Giardia lamblia	GL50803_21502	Kinase, putative	Bromodomain;Bromodomain-like superfamily
Giardia lamblia	GL50803_21803	hypothetical protein	Bromodomain-like superfamily
Giardia lamblia	GL50803_3493	hypothetical protein	Bromodomain;Bromodomain-like superfamily
Giardia lamblia	GL50803_86945	hypothetical protein	WD40-repeat-containing domain superfamily;Bromodomain-like superfamily
Entamoeba histolytica	EHI_008050	ankyrin repeat protein, putative	Bromodomain;Ankyrin repeat;Ankyrin repeat-containing domain;Bromodomain-like superfamily;Ankyrin repeat-containing domain superfamily
Entamoeba histolytica	EHI_049490	bromodomain-containing protein	Bromodomain;Bromodomain-like superfamily
Entamoeba histolytica	EHI_049790	bromodomain-containing protein	Bromodomain;Bromodomain, conserved site;Bromodomain-like superfamily
Entamoeba histolytica	EHI_085030	bromodomain-containing protein	BTB/POZ domain;Bromodomain;SKP1/BTB/POZ domain superfamily;Bromodomain, conserved site;Bromodomain-like superfamily
Entamoeba histolytica	EHI_093770	EhTAF1	Bromodomain;Transcription initiation factor TFIID subunit 1, domain of unknown function;Bromodomain-like superfamily;Transcription initiation factor TFIID subunit 1
Entamoeba histolytica	EHI_138300	bromodomain-containing protein	Bromodomain;Bromodomain, conserved site;Bromodomain-like superfamily
Entamoeba histolytica	EHI_176990	hypothetical protein	Bromodomain;WD40 repeat;WD40 repeat, conserved site;WD40-repeat-containing domain superfamily;Bromodomain-like superfamily
Entamoeba histolytica	EHI_200210	bromodomain-containing protein	Bromodomain;Bromodomain, conserved site;Bromodomain-like superfamily
Trichomonas vaginalis	TVAG_006270	conserved hypothetical protein	Bromodomain;Bromodomain-like superfamily
Trichomonas vaginalis	TVAG_009170	conserved hypothetical protein	Bromodomain-like superfamily
Trichomonas vaginalis	TVAG_013550	bromodomain-containing protein, putative	Bromodomain;Bromodomain-like superfamily
Trichomonas vaginalis	TVAG_028510	conserved hypothetical protein	Bromodomain;Bromodomain-like superfamily
Trichomonas vaginalis	TVAG_029190	bromodomain-containing protein, putative	Bromodomain;Bromodomain-like superfamily
Trichomonas vaginalis	TVAG_035090	bromodomain-containing protein, putative	Bromodomain;Transcription initiation factor TFIID subunit 1, domain of unknown function;Bromodomain-like superfamily;Transcription initiation factor TFIID subunit 1
Trichomonas vaginalis	TVAG_040930	bromodomain and PHD finger-containing protein, putative	Bromodomain;Bromodomain-like superfamily
Trichomonas vaginalis	TVAG_043850	bromodomain-containing protein, putative	Bromodomain;Bromodomain-like superfamily
Trichomonas vaginalis	TVAG_047820	bromodomain-containing protein, putative	Bromodomain;Bromodomain, conserved site;Bromodomain-like superfamily
Trichomonas vaginalis	TVAG_048990	conserved hypothetical protein	Bromodomain;Bromodomain-like superfamily
Trichomonas vaginalis	TVAG_051110	conserved hypothetical protein	Bromodomain;Bromodomain-like superfamily
Trichomonas vaginalis	TVAG_056010	bromodomain-containing protein, putative	Bromodomain;Bromodomain, conserved site;Bromodomain-like superfamily
Trichomonas vaginalis	TVAG_056890	conserved hypothetical protein	Bromodomain;Bromodomain-like superfamily
Trichomonas vaginalis	TVAG_079240	bromodomain-containing protein, putative	Bromodomain;Bromodomain-like superfamily
Trichomonas vaginalis	TVAG_083400	conserved hypothetical protein	Bromodomain;Bromodomain-like superfamily
Trichomonas vaginalis	TVAG_091070	bromodomain-containing protein, putative	Bromodomain;Bromodomain-like superfamily
Trichomonas vaginalis	TVAG_091650	cat eye syndrome critical region protein 2, cscr2, putative	GNAT domain;Bromodomain;Acyl-CoA N-acyltransferase;Bromodomain, conserved site;Bromodomain-like superfamily;Histone acetyltransferase GCN5
Trichomonas vaginalis	TVAG_093070	bromodomain-containing protein, putative	Bromodomain;NET domain;Bromodomain-like superfamily
Trichomonas vaginalis	TVAG_094650	conserved hypothetical protein	Bromodomain-like superfamily
Trichomonas vaginalis	TVAG_100920	conserved hypothetical protein	Bromodomain;Bromodomain-like superfamily
Trichomonas vaginalis	TVAG_101000	bromodomain-containing protein, putative	Bromodomain;Bromodomain-like superfamily
Trichomonas vaginalis	TVAG_101300	bromodomain-containing protein, putative	Bromodomain;Bromodomain-like superfamily
Trichomonas vaginalis	TVAG_103320	histone acetyltransferase gcn5, putative	Bromodomain;Bromodomain, conserved site;Bromodomain-like superfamily
Trichomonas vaginalis	TVAG_103940	bromodomain-containing protein, putative	Bromodomain;Bromodomain-like superfamily
Trichomonas vaginalis	TVAG_105660	bromodomain containing protein, putative	Bromodomain;Bromodomain-like superfamily
Trichomonas vaginalis	TVAG_106720	conserved hypothetical protein	Bromodomain;Bromodomain-like superfamily
Trichomonas vaginalis	TVAG_106840	conserved hypothetical protein	Bromodomain-like superfamily;AF-9, ANC1 homology domain
Trichomonas vaginalis	TVAG_108790	bromodomain-containing protein, putative	Bromodomain;Bromodomain-like superfamily
Trichomonas vaginalis	TVAG_109370	bromodomain-containing protein, putative	Bromodomain;Bromodomain, conserved site;Bromodomain-like superfamily
Trichomonas vaginalis	TVAG_127840	bromodomain-containing protein, putative	Bromodomain;Bromodomain, conserved site;Bromodomain-like superfamily
Trichomonas vaginalis	TVAG_127970	bromodomain-containing protein, putative	Bromodomain;Bromodomain-like superfamily
Trichomonas vaginalis	TVAG_131150	conserved hypothetical protein	Bromodomain;Bromodomain-like superfamily
Trichomonas vaginalis	TVAG_135000	conserved hypothetical protein	Bromodomain-like superfamily
Trichomonas vaginalis	TVAG_136550	bromodomain-containing protein, putative	Bromodomain;Bromodomain-like superfamily
Trichomonas vaginalis	TVAG_139350	bromodomain-containing protein 3, brd3, putative	Bromodomain;Bromodomain, conserved site;Bromodomain-like superfamily
Trichomonas vaginalis	TVAG_141540	conserved hypothetical protein	Bromodomain;Bromodomain-like superfamily
Trichomonas vaginalis	TVAG_150070	bromodomain-containing protein, putative	Bromodomain;NET domain;Bromodomain-like superfamily
Trichomonas vaginalis	TVAG_150600	bromodomain-containing protein, putative	Bromodomain;Bromodomain, conserved site;Bromodomain-like superfamily
Trichomonas vaginalis	TVAG_174650	bromodomain containing protein, putative	Bromodomain;NET domain;Bromodomain-like superfamily
Trichomonas vaginalis	TVAG_178390	conserved hypothetical protein	Bromodomain;Bromodomain-like superfamily
Trichomonas vaginalis	TVAG_182060	bromodomain-containing protein, putative	Bromodomain;Bromodomain-like superfamily
Trichomonas vaginalis	TVAG_182900	conserved hypothetical protein	Bromodomain;Bromodomain-like superfamily
Trichomonas vaginalis	TVAG_185370	bromodomain-containing protein, putative	Bromodomain;Bromodomain-like superfamily
Trichomonas vaginalis	TVAG_185690	bromodomain-containing protein, putative	Bromodomain;Bromodomain-like superfamily
Trichomonas vaginalis	TVAG_202890	conserved hypothetical protein	Bromodomain-like superfamily
Trichomonas vaginalis	TVAG_204160	histone acetyltransferase gcn5, putative	Bromodomain;Bromodomain-like superfamily
Trichomonas vaginalis	TVAG_212260	bromodomain-containing protein, putative	Bromodomain;Bromodomain, conserved site;Bromodomain-like superfamily
Trichomonas vaginalis	TVAG_214050	bromodomain-containing protein, putative	Bromodomain;Bromodomain, conserved site;NET domain;Bromodomain-like superfamily
Trichomonas vaginalis	TVAG_218760	bromodomain-containing protein, putative	Bromodomain;Bromodomain, conserved site;Bromodomain-like superfamily
Trichomonas vaginalis	TVAG_224340	bromodomain containing protein, putative	Bromodomain;Bromodomain, conserved site;Bromodomain-like superfamily
Trichomonas vaginalis	TVAG_225850	hypothetical protein	Bromodomain;Bromodomain-like superfamily
Trichomonas vaginalis	TVAG_226890	bromodomain-containing protein, putative	Bromodomain;Bromodomain-like superfamily
Trichomonas vaginalis	TVAG_229450	bromodomain-containing protein, putative	Bromodomain;Bromodomain-like superfamily
Trichomonas vaginalis	TVAG_230770	conserved hypothetical protein	Bromodomain;Bromodomain-like superfamily
Trichomonas vaginalis	TVAG_235170	conserved hypothetical protein	Bromodomain;Bromodomain-like superfamily
Trichomonas vaginalis	TVAG_246620	conserved hypothetical protein	Bromodomain;Bromodomain-like superfamily
Trichomonas vaginalis	TVAG_255200	conserved hypothetical protein	Bromodomain;Chromatin structure-remodeling complex subunit RSC1/RSC2/RSC4;Bromodomain-like superfamily;Remodelling complex subunit Rsc/polybromo
Trichomonas vaginalis	TVAG_256060	bromodomain-containing protein, putative	Bromodomain;Bromodomain-like superfamily
Trichomonas vaginalis	TVAG_258140	conserved hypothetical protein	Bromodomain;Bromodomain-like superfamily
Trichomonas vaginalis	TVAG_264210	bromodomain containing protein, putative	Bromodomain;Bromodomain, conserved site;Bromodomain-like superfamily
Trichomonas vaginalis	TVAG_267890	bromodomain-containing protein, putative	Bromodomain;Bromodomain, conserved site;Bromodomain-like superfamily
Trichomonas vaginalis	TVAG_284070	conserved hypothetical protein	NET domain;Bromodomain-like superfamily
Trichomonas vaginalis	TVAG_291890	bromodomain-containing protein, putative	Bromodomain;Bromodomain-like superfamily
Trichomonas vaginalis	TVAG_297080	bromodomain-containing protein, putative	Bromodomain;Bromodomain, conserved site;Bromodomain-like superfamily
Trichomonas vaginalis	TVAG_301210	bromodomain-containing protein, putative	Bromodomain;Bromodomain, conserved site;Bromodomain-like superfamily
Trichomonas vaginalis	TVAG_303380	conserved hypothetical protein	Bromodomain;Bromodomain-like superfamily
Trichomonas vaginalis	TVAG_304300	conserved hypothetical protein	Bromodomain;Bromodomain-like superfamily
Trichomonas vaginalis	TVAG_305550	bromodomain-containing protein, putative	Bromodomain;NET domain;Bromodomain-like superfamily
Trichomonas vaginalis	TVAG_308320	conserved hypothetical protein	Bromodomain;Bromodomain-like superfamily
Trichomonas vaginalis	TVAG_308330	histone acetyltransferase gcn5, putative	Acyl-CoA N-acyltransferase;Bromodomain-like superfamily;Histone acetyltransferase GCN5
Trichomonas vaginalis	TVAG_311350	bromodomain-containing protein, putative	Bromodomain;Bromodomain-like superfamily
Trichomonas vaginalis	TVAG_312140	bromodomain-containing protein, putative	Bromodomain;Bromodomain-like superfamily
Trichomonas vaginalis	TVAG_313990	conserved hypothetical protein	Bromodomain-like superfamily
Trichomonas vaginalis	TVAG_314800	bromodomain-containing protein, putative	Bromodomain;Bromodomain-like superfamily
Trichomonas vaginalis	TVAG_316090	bromodomain-containing protein, putative	Bromodomain;Bromodomain-like superfamily
Trichomonas vaginalis	TVAG_319080	bromodomain-containing protein, putative	Bromodomain;Bromodomain-like superfamily
Trichomonas vaginalis	TVAG_319750	conserved hypothetical protein	Bromodomain;Bromodomain-like superfamily
Trichomonas vaginalis	TVAG_319980	histone acetyltransferase gcn5, putative	GNAT domain;Bromodomain;Acyl-CoA N-acyltransferase;Bromodomain, conserved site;Bromodomain-like superfamily;Histone acetyltransferase GCN5
Trichomonas vaginalis	TVAG_324780	histone acetyltransferase gcn5, putative	Bromodomain;Acyl-CoA N-acyltransferase;Bromodomain-like superfamily;Histone acetyltransferase GCN5
Trichomonas vaginalis	TVAG_330970	conserved hypothetical protein	Bromodomain-like superfamily
Trichomonas vaginalis	TVAG_334430	bromodomain-containing protein, putative	Bromodomain;Bromodomain-like superfamily
Trichomonas vaginalis	TVAG_335910	bromodomain-containing protein, putative	Bromodomain;Bromodomain-like superfamily
Trichomonas vaginalis	TVAG_340910	bromodomain-containing protein, putative	GNAT domain;Bromodomain;Acyl-CoA N-acyltransferase;Bromodomain-like superfamily;Histone acetyltransferase GCN5
Trichomonas vaginalis	TVAG_341220	conserved hypothetical protein	Bromodomain;Bromodomain-like superfamily
Trichomonas vaginalis	TVAG_344970	bromodomain-containing protein, putative	Bromodomain;Bromodomain-like superfamily
Trichomonas vaginalis	TVAG_348060	bromodomain-containing protein, putative	Bromodomain;Bromodomain-like superfamily
Trichomonas vaginalis	TVAG_354720	conserved hypothetical protein	Bromodomain-like superfamily
Trichomonas vaginalis	TVAG_363210	conserved hypothetical protein	Bromodomain;Bromodomain-like superfamily
Trichomonas vaginalis	TVAG_364900	bromodomain-containing protein, putative	Bromodomain;Bromodomain, conserved site;Bromodomain-like superfamily
Trichomonas vaginalis	TVAG_375290	conserved hypothetical protein	Bromodomain;Bromodomain-like superfamily
Trichomonas vaginalis	TVAG_377950	conserved hypothetical protein	Bromodomain;Bromodomain, conserved site;NET domain;Bromodomain-like superfamily
Trichomonas vaginalis	TVAG_378540	bromodomain-containing protein, putative	Bromodomain;Bromodomain-like superfamily
Trichomonas vaginalis	TVAG_390850	bromodomain-containing protein, putative	Bromodomain;Bromodomain, conserved site;NET domain;Bromodomain-like superfamily
Trichomonas vaginalis	TVAG_390910	bromodomain-containing protein, putative	Bromodomain;Bromodomain, conserved site;Bromodomain-like superfamily
Trichomonas vaginalis	TVAG_393110	bromodomain containing protein, putative	Bromodomain;Bromodomain-like superfamily
Trichomonas vaginalis	TVAG_395660	conserved hypothetical protein	Bromodomain-like superfamily
Trichomonas vaginalis	TVAG_399650	bromodomain-containing protein, putative	Bromodomain;Bromodomain-like superfamily
Trichomonas vaginalis	TVAG_402400	hypothetical protein	Bromodomain;Bromodomain-like superfamily
Trichomonas vaginalis	TVAG_403240	conserved hypothetical protein	Bromodomain-like superfamily
Trichomonas vaginalis	TVAG_414460	bromodomain-containing protein, putative	Bromodomain;Bromodomain, conserved site;Bromodomain-like superfamily
Trichomonas vaginalis	TVAG_417990	bromodomain-containing protein, putative	Bromodomain;Bromodomain-like superfamily
Trichomonas vaginalis	TVAG_428710	conserved hypothetical protein	Bromodomain;Bromodomain-like superfamily
Trichomonas vaginalis	TVAG_428820	bromodomain-containing protein, putative	Bromodomain;Bromodomain, conserved site;Bromodomain-like superfamily
Trichomonas vaginalis	TVAG_429780	conserved hypothetical protein	Bromodomain;Bromodomain-like superfamily
Trichomonas vaginalis	TVAG_433550	conserved hypothetical protein	Bromodomain;Bromodomain-like superfamily
Trichomonas vaginalis	TVAG_436380	conserved hypothetical protein	Bromodomain;Bromodomain-like superfamily
Trichomonas vaginalis	TVAG_436430	bromodomain-containing protein, putative	Bromodomain;Bromodomain, conserved site;Bromodomain-like superfamily
Trichomonas vaginalis	TVAG_440150	conserved hypothetical protein	Bromodomain;Bromodomain-like superfamily
Trichomonas vaginalis	TVAG_441050	lymphoid specific helicase, putative	SNF2-related domain;Bromodomain;Helicase, C-terminal;DNA/RNA helicase, ATP-dependent, DEAH-box type, conserved site;Helicase superfamily 1/2, ATP-binding domain;P-loop containing nucleoside triphosphate hydrolase;Bromodomain-like superfamily
Trichomonas vaginalis	TVAG_442150	bromodomain-containing protein, putative	Bromodomain;Bromodomain-like superfamily
Trichomonas vaginalis	TVAG_453660	bromodomain-containing protein, putative	Bromodomain;Bromodomain, conserved site;Bromodomain-like superfamily
Trichomonas vaginalis	TVAG_453820	conserved hypothetical protein	Bromodomain;Bromodomain-like superfamily
Trichomonas vaginalis	TVAG_454350	bromodomain-containing protein, putative	Bromodomain;Bromodomain-like superfamily
Trichomonas vaginalis	TVAG_458660	bromodomain-containing protein, putative	Bromodomain;Bromodomain, conserved site;Bromodomain-like superfamily
Trichomonas vaginalis	TVAG_461050	conserved hypothetical protein	Bromodomain;Bromodomain-like superfamily
Trichomonas vaginalis	TVAG_466080	bromodomain-containing protein 4, brd4, putative	Bromodomain;Bromodomain-like superfamily
Trichomonas vaginalis	TVAG_467210	conserved hypothetical protein	Bromodomain;Bromodomain-like superfamily
Trichomonas vaginalis	TVAG_469130	bromodomain-containing protein, putative	Bromodomain;Bromodomain, conserved site;NET domain;Bromodomain-like superfamily
Trichomonas vaginalis	TVAG_473850	histone acetyltransferase gcn5, putative	GNAT domain;Bromodomain;Acyl-CoA N-acyltransferase;Bromodomain-like superfamily;Histone acetyltransferase GCN5
Trichomonas vaginalis	TVAG_474890	bromodomain-containing protein, putative	Bromodomain;Bromodomain, conserved site;Bromodomain-like superfamily
Trichomonas vaginalis	TVAG_476640	bromodomain-containing protein, putative	Bromodomain;NET domain;Bromodomain-like superfamily
Trichomonas vaginalis	TVAG_478350	bromodomain-containing protein, putative	Bromodomain;NET domain;Bromodomain-like superfamily
Trichomonas vaginalis	TVAG_479780	conserved hypothetical protein	Bromodomain;Bromodomain-like superfamily
Trichomonas vaginalis	TVAG_494080	bromodomain-containing protein, putative	Bromodomain;Bromodomain, conserved site;Bromodomain-like superfamily
Trichomonas vaginalis	TVAG_495870	conserved hypothetical protein	Bromodomain;Bromodomain-like superfamily
Trichomonas vaginalis	TVAG_496230	bromodomain-containing protein, putative	Bromodomain;Bromodomain-like superfamily
Trichomonas vaginalis	TVAG_496260	bromodomain-containing protein, putative	Bromodomain;Bromodomain, conserved site;Bromodomain-like superfamily
Trichomonas vaginalis	TVAG_497120	histone acetyltransferase gcn5, putative	Bromodomain;Acyl-CoA N-acyltransferase;Bromodomain, conserved site;Bromodomain-like superfamily;Histone acetyltransferase GCN5
Trichomonas vaginalis	TVAG_499770	conserved hypothetical protein	Bromodomain;Bromodomain-like superfamily
Trichomonas vaginalis	TVAG_515910	conserved hypothetical protein	Bromodomain;Bromodomain-like superfamily

## Sheet: YEATS domains
Species	Gene ID	Gene Name	Domains	Notes
YEATS domains
Plasmodium falciparum	PF3D7_0807000	YEATS domain containing-protein, putative	YEATS
Toxoplasma gondii	TGME49_215730	Gas41	YEATS;Yaf9
Cryptosporidium parvum	cgd2_220	Transcription factor TFIIF	YEATS
Theileria annulata	TA10290	hypothetical protein, conserved	YEATS
Trypanosoma brucei	Tb927.10.11690	YEATS family, putative	YEATS
Trypanosoma brucei	Tb927.7.5310	YEATS family, putative	YEATS;Yaf9
Trypanosoma cruzi	TcCLB.506825.80	YEATS family, putative	YEATS;Yaf9
Leishmania major	LmjF.06.0720	YEATS family, putative	YEATS
Leishmania major	LmjF.33.1080	YEATS family, putative	YEATS
Giardia lamblia	GL50803_9705	hypothetical protein	YEATS;Yaf9
Entamoeba histolytica	EHI7A_062790	YEATS domain containing protein	YEATS
Entamoeba histolytica	EHI_088040	hypothetical protein, conserved	YEATS
Trichomonas vaginalis	TVAG_008740	Gas41	YEATS;Yaf9
Trichomonas vaginalis	TVAG_340920	yeats domain, putative	YEATS;Yaf9

## Sheet: Chromodomains
Species	Gene ID	Gene Name	Domains	Notes
Chromodomains
Plasmodium falciparum	PF3D7_1023900	CHD1	SNF2-related, N-terminal domain;Chromo/chromo shadow domain;Helicase, C-terminal;Helicase superfamily 1/2, ATP-binding domain;Chromo-like domain superfamily;Chromo domain;P-loop containing nucleoside triphosphate hydrolase
Plasmodium falciparum	PF3D7_1118600	MYST	Histone acetyltransferase domain, MYST-type;Acyl-CoA N-acyltransferase;Chromo-like domain superfamily;RNA binding activity-knot of a chromodomain;Histone acetyltransferase Esa1/KAT5/Tip60;MYST, zinc finger domain
Plasmodium falciparum	PF3D7_1140700	chromo domain-containing protein, putative	Chromo/chromo shadow domain;Chromo-like domain superfamily;Chromo domain, conserved site;Chromo domain
Plasmodium falciparum	PF3D7_1220900	HP1	Chromo/chromo shadow domain;Chromo-like domain superfamily;Chromo domain, conserved site;Chromo domain
Toxoplasma gondii	TGME49_207080	histone lysine acetyltransferase MYST-B	Histone acetyltransferase domain, MYST-type;Acyl-CoA N-acyltransferase;Chromo-like domain superfamily;RNA binding activity-knot of a chromodomain;MYST, zinc finger domain
Toxoplasma gondii	TGME49_258240	chromodomain helicase DNA binding protein CHD1/SWI2/SNF2	SNF2-related, N-terminal domain;Chromo/chromo shadow domain;Helicase, C-terminal;Helicase superfamily 1/2, ATP-binding domain;Chromo-like domain superfamily;Chromo domain;Domain of unknown function DUF4208;P-loop containing nucleoside triphosphate hydrolase
Toxoplasma gondii	TGME49_268280	chromo' (CHRromatin Organization MOdifier) domain-containing protein	Chromo/chromo shadow domain;Peptidase C15, pyroglutamyl peptidase I-like;Chromo-like domain superfamily;Chromo domain;Peptidase C15, pyroglutamyl peptidase I-like superfamily
Toxoplasma gondii	TGME49_269760	chromo' (CHRromatin Organization MOdifier) domain-containing protein	Chromo/chromo shadow domain;Chromo-like domain superfamily;Chromo domain, conserved site;Chromo domain
Toxoplasma gondii	TGME49_318330	histone lysine acetyltransferase MYST-A	Histone acetyltransferase domain, MYST-type;Acyl-CoA N-acyltransferase;Chromo-like domain superfamily;RNA binding activity-knot of a chromodomain;MYST, zinc finger domain
Cryptosporidium parvum	cgd1_3670	chromodomain-helicase-DNA-binding protein, CHD-1-related	SNF2-related, N-terminal domain;Chromo/chromo shadow domain;Helicase, C-terminal;Helicase superfamily 1/2, ATP-binding domain;Chromo-like domain superfamily;Chromo domain, conserved site;Chromo domain;Domain of unknown function DUF4208;P-loop containing nucleoside triphosphate hydrolase
Cryptosporidium parvum	cgd4_1590	RIKEN cDNA A730019I05 gene	SNF2-related, N-terminal domain;Chromo/chromo shadow domain;Bromodomain;Helicase, C-terminal;Helicase superfamily 1/2, ATP-binding domain;Chromo-like domain superfamily;Bromodomain, conserved site;P-loop containing nucleoside triphosphate hydrolase;Bromodomain-like superfamily
Cryptosporidium parvum	cgd5_2130	Pdd1p	Chromo/chromo shadow domain;Regulator of chromosome condensation 1/beta-lactamase-inhibitor protein II;Chromo-like domain superfamily;Chromo domain
Cryptosporidium parvum	cgd6_2590	histone acetyltransferase	Chromo/chromo shadow domain;Histone acetyltransferase domain, MYST-type;Acyl-CoA N-acyltransferase;Chromo-like domain superfamily;RNA binding activity-knot of a chromodomain;Histone acetyltransferase KAT8;MYST, zinc finger domain
Cryptosporidium parvum	cgd8_250	MOZ/SAS family	Histone acetyltransferase domain, MYST-type;Acyl-CoA N-acyltransferase;Chromo-like domain superfamily;RNA binding activity-knot of a chromodomain;Histone acetyltransferase KAT8;MYST, zinc finger domain
Theileria annulata	TA02685	chromodomain protein (HP1-like), putative	Chromo/chromo shadow domain;Chromo-like domain superfamily;Chromo domain subgroup;Chromo domain, conserved site;Chromo domain
Theileria annulata	TA06105	SNF2-family protein (chromodomain-helicase-DNA-binding protein 1 homologue), putative	SNF2-related, N-terminal domain;Chromo/chromo shadow domain;Helicase, C-terminal;Helicase superfamily 1/2, ATP-binding domain;Chromo-like domain superfamily;Chromo domain;P-loop containing nucleoside triphosphate hydrolase
Theileria annulata	TA06835	histone acetyltransferase, putative	Histone acetyltransferase domain, MYST-type;Acyl-CoA N-acyltransferase;Chromo-like domain superfamily;RNA binding activity-knot of a chromodomain;Histone acetyltransferase Esa1/KAT5/Tip60;MYST, zinc finger domain
Trypanosoma brucei	Tb927.7.4560	HAT1	Histone acetyltransferase domain, MYST-type;Acyl-CoA N-acyltransferase;Chromo-like domain superfamily;RNA binding activity-knot of a chromodomain
Trypanosoma brucei	Tb927.7.4540	CRD1	Chromodomain (as identified by Staneva et al. 2021)
Trypanosoma cruzi	TcCLB.506605.139	hypothetical	Chromo-like domain superfamily
Trypanosoma cruzi	TcCLB.506605.160	histone acetyltransferase, putative	Histone acetyltransferase domain, MYST-type;Acyl-CoA N-acyltransferase;Chromo-like domain superfamily;RNA binding activity-knot of a chromodomain
Leishmania major	LmjF.14.0160	hypothetical	Chromo-like domain superfamily
Leishmania major	LmjF.14.0140	histone acetyltransferase, putative	Histone acetyltransferase domain, MYST-type;Acyl-CoA N-acyltransferase;Chromo-like domain superfamily;RNA binding activity-knot of a chromodomain
Giardia lamblia	GMRT_10764	Chromodomain helicase-DNA-binding protein, putative	SNF2-related, N-terminal domain;Chromo/chromo shadow domain;Helicase, C-terminal;Helicase superfamily 1/2, ATP-binding domain;Chromo-like domain superfamily;Chromo domain;P-loop containing nucleoside triphosphate hydrolase
Giardia lamblia	GMRT_16289	Histone acetyltransferase MYST2	Histone acetyltransferase domain, MYST-type;Acyl-CoA N-acyltransferase;Chromo-like domain superfamily;Histone acetyltransferase Esa1/KAT5/Tip60;MYST, zinc finger domain
Entamoeba histolytica	EHI_000780	chromodomain helicase DNA binding protein, putative	SNF2-related, N-terminal domain;Chromo/chromo shadow domain;Helicase, C-terminal;Helicase superfamily 1/2, ATP-binding domain;Chromo-like domain superfamily;Chromo domain;P-loop containing nucleoside triphosphate hydrolase
Entamoeba histolytica	EHI_009670	hypothetical protein	Chromo-like domain superfamily;DNA polymerase zeta catalytic subunit
Entamoeba histolytica	EHI_031370	Hypothetical protein	Helicase, C-terminal;Chromo-like domain superfamily;Chromo domain;P-loop containing nucleoside triphosphate hydrolase
Entamoeba histolytica	EHI_051770	Hypothetical protein	Chromo-like domain superfamily;Chromo domain, conserved site;Chromo domain
Entamoeba histolytica	EHI_115350	chromodomain-helicase-DNA-binding protein, putative	SNF2-related, N-terminal domain;Chromo/chromo shadow domain;Helicase, C-terminal;Helicase superfamily 1/2, ATP-binding domain;Chromo-like domain superfamily;Chromo domain;P-loop containing nucleoside triphosphate hydrolase
Entamoeba histolytica	EHI_130890	hypothetical protein	Chromo-like domain superfamily
Entamoeba histolytica	EHI_141900	chromodomain helicase DNA binding protein, putative	SNF2-related, N-terminal domain;Chromo/chromo shadow domain;Helicase, C-terminal;Helicase superfamily 1/2, ATP-binding domain;Chromo-like domain superfamily;Chromo domain;Domain of unknown function DUF4208;P-loop containing nucleoside triphosphate hydrolase
Entamoeba histolytica	EHI_142000	histone acetyltransferase, putative	Chromo/chromo shadow domain;Histone acetyltransferase domain, MYST-type;Acyl-CoA N-acyltransferase;Chromo-like domain superfamily;RNA binding activity-knot of a chromodomain;Histone acetyltransferase Esa1/KAT5/Tip60;MYST, zinc finger domain
Entamoeba histolytica	EHI_200710	chromobox protein, putative	Chromo/chromo shadow domain;Chromo-like domain superfamily;Chromo domain, conserved site;Chromo domain
Trichomonas vaginalis	TVAG_001900	conserved hypothetical protein	Chromo/chromo shadow domain;FY-rich, N-terminal;FY-rich, C-terminal;Chromo-like domain superfamily;Transforming growth factor beta regulator 1
Trichomonas vaginalis	TVAG_008030	chromodomain helicase DNA binding protein, putative	SNF2-related domain;Chromo/chromo shadow domain;Helicase, C-terminal;FY-rich, N-terminal;FY-rich, C-terminal;Helicase superfamily 1/2, ATP-binding domain;Chromo-like domain superfamily;Chromo domain;P-loop containing nucleoside triphosphate hydrolase
Trichomonas vaginalis	TVAG_021570	chromobox protein, putative	Chromo/chromo shadow domain;Chromo shadow domain;Chromo-like domain superfamily;Chromo domain subgroup;Chromo domain, conserved site;Chromo domain
Trichomonas vaginalis	TVAG_021800	conserved hypothetical protein	Chromo-like domain superfamily;AT hook, DNA-binding motif;Chromo domain, conserved site;P-loop containing nucleoside triphosphate hydrolase
Trichomonas vaginalis	TVAG_027300	conserved hypothetical protein	Chromo/chromo shadow domain;Chromo-like domain superfamily;Chromo domain
Trichomonas vaginalis	TVAG_027990	conserved hypothetical protein	Chromo/chromo shadow domain;Chromo-like domain superfamily;Chromo domain, conserved site;Chromo domain
Trichomonas vaginalis	TVAG_028440	myst histone acetyltransferase, putative	Histone acetyltransferase domain, MYST-type;Acyl-CoA N-acyltransferase;Chromo-like domain superfamily;MYST, zinc finger domain
Trichomonas vaginalis	TVAG_035500	chromodomain helicase DNA binding protein, putative	SNF2-related domain;Chromo/chromo shadow domain;Helicase, C-terminal;Helicase superfamily 1/2, ATP-binding domain;Chromo-like domain superfamily;Chromo domain;P-loop containing nucleoside triphosphate hydrolase
Trichomonas vaginalis	TVAG_037630	conserved hypothetical protein	Chromo/chromo shadow domain;Chromo-like domain superfamily;Chromo domain
Trichomonas vaginalis	TVAG_051100	conserved hypothetical protein	Chromo-like domain superfamily
Trichomonas vaginalis	TVAG_051600	conserved hypothetical protein	Chromo-like domain superfamily;Chromo domain, conserved site;P-loop containing nucleoside triphosphate hydrolase
Trichomonas vaginalis	TVAG_076520	chromodomain helicase DNA binding protein, putative	SNF2-related domain;Chromo/chromo shadow domain;Helicase, C-terminal;Carbohydrate binding module family 20;FY-rich, N-terminal;FY-rich, C-terminal;Carbohydrate-binding-like fold;Helicase superfamily 1/2, ATP-binding domain;Chromo-like domain superfamily;Chromo domain;P-loop containing nucleoside triphosphate hydrolase
Trichomonas vaginalis	TVAG_081040	conserved hypothetical protein	Chromo/chromo shadow domain;Chromo-like domain superfamily;Chromo domain
Trichomonas vaginalis	TVAG_083520	helicase, putative	Chromo/chromo shadow domain;FY-rich, N-terminal;FY-rich, C-terminal;Chromo-like domain superfamily;Transforming growth factor beta regulator 1
Trichomonas vaginalis	TVAG_087180	conserved hypothetical protein	Chromo-like domain superfamily
Trichomonas vaginalis	TVAG_097650	conserved hypothetical protein	Chromo-like domain superfamily
Trichomonas vaginalis	TVAG_098210	conserved hypothetical protein	Chromo/chromo shadow domain;Chromo-like domain superfamily
Trichomonas vaginalis	TVAG_107050	conserved hypothetical protein	Chromo/chromo shadow domain;Chromo-like domain superfamily;Chromo domain
Trichomonas vaginalis	TVAG_126300	chromodomain-helicase-DNA-binding protein, putative	SNF2-related domain;Chromo/chromo shadow domain;Helicase, C-terminal;FY-rich, N-terminal;FY-rich, C-terminal;Helicase superfamily 1/2, ATP-binding domain;Chromo-like domain superfamily;Chromo domain, conserved site;Chromo domain;P-loop containing nucleoside triphosphate hydrolase
Trichomonas vaginalis	TVAG_131130	myst histone acetyltransferase, putative	Histone acetyltransferase domain, MYST-type;Acyl-CoA N-acyltransferase;Chromo-like domain superfamily;RNA binding activity-knot of a chromodomain;MYST, zinc finger domain
Trichomonas vaginalis	TVAG_160080	chromobox protein, putative	Chromo/chromo shadow domain;Chromo-like domain superfamily;Chromo domain subgroup;Chromo domain, conserved site;Chromo domain
Trichomonas vaginalis	TVAG_168910	conserved hypothetical protein	Chromo/chromo shadow domain;Chromo-like domain superfamily
Trichomonas vaginalis	TVAG_173380	conserved hypothetical protein	FY-rich, N-terminal;FY-rich, C-terminal;Chromo-like domain superfamily;Transforming growth factor beta regulator 1
Trichomonas vaginalis	TVAG_173980	conserved hypothetical protein	Chromo shadow domain;Chromo-like domain superfamily
Trichomonas vaginalis	TVAG_176990	conserved hypothetical protein	FY-rich, N-terminal;FY-rich, C-terminal;Chromo-like domain superfamily;Transforming growth factor beta regulator 1
Trichomonas vaginalis	TVAG_181630	conserved hypothetical protein	Chromo/chromo shadow domain;Chromo shadow domain;Chromo-like domain superfamily;Chromo domain
Trichomonas vaginalis	TVAG_188020	conserved hypothetical protein	Chromo/chromo shadow domain;Chromo-like domain superfamily;Chromo domain;P-loop containing nucleoside triphosphate hydrolase
Trichomonas vaginalis	TVAG_189830	hypothetical protein	Chromo/chromo shadow domain;Chromo-like domain superfamily;Chromo domain, conserved site;Chromo domain
Trichomonas vaginalis	TVAG_216320	myst histone acetyltransferase, putative	Histone acetyltransferase domain, MYST-type;Acyl-CoA N-acyltransferase;Chromo-like domain superfamily;RNA binding activity-knot of a chromodomain;MYST, zinc finger domain
Trichomonas vaginalis	TVAG_233420	mst1, putative	Histone acetyltransferase domain, MYST-type;Acyl-CoA N-acyltransferase;Chromo-like domain superfamily;RNA binding activity-knot of a chromodomain;MYST, zinc finger domain
Trichomonas vaginalis	TVAG_237800	conserved hypothetical protein	Chromo-like domain superfamily
Trichomonas vaginalis	TVAG_240130	chromobox protein, putative	Chromo/chromo shadow domain;Chromo shadow domain;Chromo-like domain superfamily;Chromo domain
Trichomonas vaginalis	TVAG_260380	conserved hypothetical protein	FY-rich, N-terminal;FY-rich, C-terminal;Chromo-like domain superfamily;Transforming growth factor beta regulator 1
Trichomonas vaginalis	TVAG_264810	chromodomain helicase DNA binding protein, putative	SNF2-related domain;Chromo/chromo shadow domain;Helicase, C-terminal;FY-rich, N-terminal;FY-rich, C-terminal;Helicase superfamily 1/2, ATP-binding domain;Chromo-like domain superfamily;Chromo domain;P-loop containing nucleoside triphosphate hydrolase
Trichomonas vaginalis	TVAG_268830	conserved hypothetical protein	Chromo/chromo shadow domain;Chromo-like domain superfamily;Chromo domain, conserved site;Chromo domain
Trichomonas vaginalis	TVAG_285090	myst histone acetyltransferase, putative	Histone acetyltransferase domain, MYST-type;Acyl-CoA N-acyltransferase;Chromo-like domain superfamily;RNA binding activity-knot of a chromodomain;MYST, zinc finger domain
Trichomonas vaginalis	TVAG_285970	chromobox protein, putative	Chromo/chromo shadow domain;Chromo-like domain superfamily;Chromo domain
Trichomonas vaginalis	TVAG_286450	chromodomain-helicase-DNA-binding protein, putative	SNF2-related domain;Chromo/chromo shadow domain;Helicase, C-terminal;DNA/RNA helicase, ATP-dependent, DEAH-box type, conserved site;Helicase superfamily 1/2, ATP-binding domain;Chromo-like domain superfamily;Chromo domain;P-loop containing nucleoside triphosphate hydrolase
Trichomonas vaginalis	TVAG_293880	chromobox protein, putative	Chromo/chromo shadow domain;Chromo-like domain superfamily;Chromo domain subgroup;Chromo domain, conserved site;Chromo domain
Trichomonas vaginalis	TVAG_296750	myst histone acetyltransferase, putative	Histone acetyltransferase domain, MYST-type;Acyl-CoA N-acyltransferase;Chromo-like domain superfamily;RNA binding activity-knot of a chromodomain;MYST, zinc finger domain
Trichomonas vaginalis	TVAG_302840	chromodomain helicase DNA binding protein, putative	SNF2-related domain;Chromo/chromo shadow domain;Helicase, C-terminal;FY-rich, N-terminal;FY-rich, C-terminal;Helicase superfamily 1/2, ATP-binding domain;Chromo-like domain superfamily;Chromo domain;P-loop containing nucleoside triphosphate hydrolase
Trichomonas vaginalis	TVAG_307360	conserved hypothetical protein	Chromo-like domain superfamily
Trichomonas vaginalis	TVAG_308180	chromodomain-helicase-DNA-binding protein, putative	SNF2-related domain;Chromo/chromo shadow domain;Helicase, C-terminal;FY-rich, N-terminal;Helicase superfamily 1/2, ATP-binding domain;Chromo-like domain superfamily;Chromo domain;P-loop containing nucleoside triphosphate hydrolase
Trichomonas vaginalis	TVAG_312420	conserved hypothetical protein	Chromo-like domain superfamily
Trichomonas vaginalis	TVAG_324240	conserved hypothetical protein	Chromo-like domain superfamily
Trichomonas vaginalis	TVAG_329470	conserved hypothetical protein	Chromo-like domain superfamily
Trichomonas vaginalis	TVAG_337450	conserved hypothetical protein	Chromo/chromo shadow domain;Chromo-like domain superfamily;P-loop containing nucleoside triphosphate hydrolase;Remodeling and spacing factor 1
Trichomonas vaginalis	TVAG_340640	chromobox protein, putative	Chromo/chromo shadow domain;Chromo-like domain superfamily;Chromo domain subgroup;Chromo domain
Trichomonas vaginalis	TVAG_340790	Heterochromatin protein, putative	Chromo/chromo shadow domain;Chromo-like domain superfamily;Chromo domain, conserved site;Chromo domain
Trichomonas vaginalis	TVAG_345100	tip60, putative	Histone acetyltransferase domain, MYST-type;Acyl-CoA N-acyltransferase;Chromo-like domain superfamily;RNA binding activity-knot of a chromodomain;Histone acetyltransferase KAT8;MYST, zinc finger domain
Trichomonas vaginalis	TVAG_350530	conserved hypothetical protein	FY-rich, N-terminal;FY-rich, C-terminal;Chromo-like domain superfamily;Transforming growth factor beta regulator 1
Trichomonas vaginalis	TVAG_358160	conserved hypothetical protein	SANT/Myb domain;Chromo-like domain superfamily;P-loop containing nucleoside triphosphate hydrolase
Trichomonas vaginalis	TVAG_359840	tip60, putative	Histone acetyltransferase domain, MYST-type;Acyl-CoA N-acyltransferase;Chromo-like domain superfamily;RNA binding activity-knot of a chromodomain;Histone acetyltransferase KAT8;MYST, zinc finger domain
Trichomonas vaginalis	TVAG_362760	conserved hypothetical protein	Chromo-like domain superfamily;Chromo domain, conserved site;Chromo domain;P-loop containing nucleoside triphosphate hydrolase
Trichomonas vaginalis	TVAG_368250	chromodomain-helicase-DNA-binding protein, putative	SNF2-related domain;Chromo/chromo shadow domain;Helicase, C-terminal;Helicase superfamily 1/2, ATP-binding domain;Chromo-like domain superfamily;Chromo domain, conserved site;Chromo domain;P-loop containing nucleoside triphosphate hydrolase
Trichomonas vaginalis	TVAG_382210	chromodomain helicase DNA binding protein, putative	SNF2-related domain;Chromo/chromo shadow domain;Helicase, C-terminal;FY-rich, C-terminal;Helicase superfamily 1/2, ATP-binding domain;Chromo-like domain superfamily;Chromo domain;P-loop containing nucleoside triphosphate hydrolase
Trichomonas vaginalis	TVAG_387750	conserved hypothetical protein	Chromo/chromo shadow domain;FY-rich, N-terminal;Chromo-like domain superfamily;Chromo domain;P-loop containing nucleoside triphosphate hydrolase
Trichomonas vaginalis	TVAG_388280	chromodomain helicase DNA binding protein, putative	SNF2-related domain;Chromo/chromo shadow domain;Helicase, C-terminal;FY-rich, N-terminal;FY-rich, C-terminal;Helicase superfamily 1/2, ATP-binding domain;Chromo-like domain superfamily;Chromo domain;P-loop containing nucleoside triphosphate hydrolase
Trichomonas vaginalis	TVAG_389720	conserved hypothetical protein	Chromo shadow domain;Chromo-like domain superfamily
Trichomonas vaginalis	TVAG_390720	conserved hypothetical protein	Chromo-like domain superfamily
Trichomonas vaginalis	TVAG_391600	hypothetical protein	Chromo-like domain superfamily;Chromo domain, conserved site
Trichomonas vaginalis	TVAG_394510	myst histone acetyltransferase, putative	Histone acetyltransferase domain, MYST-type;Acyl-CoA N-acyltransferase;Chromo-like domain superfamily;MYST, zinc finger domain
Trichomonas vaginalis	TVAG_395430	myst histone acetyltransferase, putative	Histone acetyltransferase domain, MYST-type;Acyl-CoA N-acyltransferase;Chromo-like domain superfamily;MYST, zinc finger domain
Trichomonas vaginalis	TVAG_396230	conserved hypothetical protein	Chromo/chromo shadow domain;FY-rich, N-terminal;FY-rich, C-terminal;Chromo-like domain superfamily;Transforming growth factor beta regulator 1
Trichomonas vaginalis	TVAG_404700	conserved hypothetical protein	Chromo/chromo shadow domain;Chromo shadow domain;Chromo-like domain superfamily;Chromo domain
Trichomonas vaginalis	TVAG_408380	mst1, putative	Histone acetyltransferase domain, MYST-type;Acyl-CoA N-acyltransferase;Chromo-like domain superfamily;RNA binding activity-knot of a chromodomain;MYST, zinc finger domain
Trichomonas vaginalis	TVAG_413130	conserved hypothetical protein	Chromo-like domain superfamily;Chromo domain, conserved site
Trichomonas vaginalis	TVAG_423310	chromodomain-helicase-DNA-binding protein, putative	SNF2-related domain;Chromo/chromo shadow domain;Helicase, C-terminal;FY-rich, N-terminal;FY-rich, C-terminal;Helicase superfamily 1/2, ATP-binding domain;Chromo-like domain superfamily;Chromo domain;P-loop containing nucleoside triphosphate hydrolase
Trichomonas vaginalis	TVAG_425870	chromodomain helicase DNA binding protein, putative	SNF2-related domain;Chromo/chromo shadow domain;Helicase, C-terminal;FY-rich, N-terminal;FY-rich, C-terminal;Helicase superfamily 1/2, ATP-binding domain;Chromo-like domain superfamily;Chromo domain;P-loop containing nucleoside triphosphate hydrolase
Trichomonas vaginalis	TVAG_459070	conserved hypothetical protein	Chromo-like domain superfamily
Trichomonas vaginalis	TVAG_478690	chromodomain-helicase-DNA-binding protein, putative	SNF2-related domain;Chromo/chromo shadow domain;Helicase, C-terminal;Helicase superfamily 1/2, ATP-binding domain;Chromo-like domain superfamily;P-loop containing nucleoside triphosphate hydrolase
Trichomonas vaginalis	TVAG_488370	chromobox protein, putative	Chromo/chromo shadow domain;Chromo-like domain superfamily;Chromo domain
Trichomonas vaginalis	TVAG_588450	conserved hypothetical protein	Chromo-like domain superfamily

## Sheet: PHDs
Species	Gene ID	Gene Name	Domains	Notes
PHD
Plasmodium falciparum	PF3D7_0624600	ISWI	SNF2-related, N-terminal domain;Helicase, C-terminal;Zinc finger, RING-type;Zinc finger, PHD-type;Zinc finger, FYVE/PHD-type;Helicase superfamily 1/2, ATP-binding domain;Zinc finger, PHD-type, conserved site;Zinc finger, PHD-finger;P-loop containing nucleoside triphosphate hydrolase
Plasmodium falciparum	PF3D7_0629700	SET domain protein, putative (SET1)	SET domain;Bromodomain;Zinc finger, PHD-type;Zinc finger, FYVE/PHD-type;Bromodomain-like superfamily
Plasmodium falciparum	PF3D7_1141800	EELM2 domain-containing protein, putative	Zinc finger, PHD-type;Zinc finger, FYVE/PHD-type;Zinc finger, PHD-type, conserved site;Zinc finger, PHD-finger;Extended EGL-27 and MTA1 homology domain;PHD finger protein 12
Plasmodium falciparum	PF3D7_1211600	lysine-specific histone demethylase 1, putative (LSD1)	Zinc finger, PHD-type;Amine oxidase;Zinc finger, FYVE/PHD-type;FAD/NAD(P)-binding domain superfamily
Plasmodium falciparum	PF3D7_1221000	histone-lysine N-methyltransferase, H3 lysine-4 specific (SET10)	Zinc finger, PHD-type;Zinc finger, FYVE/PHD-type;Zinc finger, PHD-type, conserved site
Plasmodium falciparum	PF3D7_1322100	histone-lysine N-methyltransferase SET2	SET domain;Zinc finger, PHD-type
Plasmodium falciparum	PF3D7_0310200	phd finger protein, putative	Zinc finger, PHD-type;Zinc finger, FYVE/PHD-type;Zinc finger, PHD-type, conserved site
Plasmodium falciparum	PF3D7_1008100	PHD finger protein PHD1	Zinc finger, PHD-type;Zinc finger, FYVE/PHD-type;Zinc finger, PHD-type, conserved site;Zinc finger, PHD-finger
Plasmodium falciparum	PF3D7_1239300	conserved Plasmodium protein, unknown function	Zinc finger, PHD-type, conserved site
Plasmodium falciparum	PF3D7_1310300	zinc finger protein, putative	FYVE zinc finger;Zinc finger, FYVE/PHD-type
Plasmodium falciparum	PF3D7_1360700	E3 SUMO-protein ligase PIAS, putative	Zinc finger, PHD-type;Zinc finger, MIZ-type;Zinc finger, FYVE/PHD-type;Zinc finger, PHD-type, conserved site;SAP domain superfamily
Plasmodium falciparum	PF3D7_1433400	PHD finger protein PHD2, putative	Zinc finger, PHD-type
Plasmodium falciparum	PF3D7_1460100	FYVE and coiled-coil domain-containing protein	FYVE zinc finger;Zinc finger, FYVE/PHD-type
Toxoplasma gondii	TGME49_201250	histone lysine methyltransferase, SET, putative	Zinc finger, FYVE/PHD-type
Toxoplasma gondii	TGME49_202490	AP2 domain transcription factor AP2VIIa-7	Zinc finger, PHD-type;Zinc finger, FYVE/PHD-type;Zinc finger, PHD-finger
Toxoplasma gondii	TGME49_204140	PHD-finger domain-containing protein	Zinc finger, RING-type;Zinc finger, PHD-type;Zinc finger, FYVE/PHD-type;Zinc finger, RING-type, conserved site;Zinc finger, PHD-type, conserved site;Zinc finger, PHD-finger
Toxoplasma gondii	TGME49_206330	PHD-finger domain-containing protein	Zinc finger, PHD-type;Zinc finger, FYVE/PHD-type;Rubredoxin, iron-binding site;Zinc finger, PHD-type, conserved site
Toxoplasma gondii	TGME49_208200	PHD-finger domain-containing protein	Zinc finger, PHD-type;Zinc finger, FYVE/PHD-type;Zinc finger, PHD-type, conserved site;Zinc finger, PHD-finger;Inhibitor of growth protein, N-terminal histone-binding;ING family
Toxoplasma gondii	TGME49_224260	PHD-finger domain-containing protein	Zinc finger, PHD-type;Zinc finger, FYVE/PHD-type;Zinc finger, PHD-type, conserved site
Toxoplasma gondii	TGME49_226810	histone lysine methyltransferase SET1	SET domain;Bromodomain;Zinc finger, PHD-type;Zinc finger, FYVE/PHD-type;Bromodomain-like superfamily
Toxoplasma gondii	TGME49_230890	PHD-finger domain-containing protein	Zinc finger, PHD-type;Zinc finger, FYVE/PHD-type;Zinc finger, PHD-type, conserved site;Zinc finger, PHD-finger;Extended EGL-27 and MTA1 homology domain
Toxoplasma gondii	TGME49_234900	PHD-finger domain-containing protein	Zinc finger, PHD-type;Zinc finger, FYVE/PHD-type;Zinc finger, PHD-type, conserved site
Toxoplasma gondii	TGME49_235550	PHD-finger domain-containing protein	Zinc finger, PHD-type;Zinc finger, FYVE/PHD-type;Zinc finger, PHD-finger;PHD finger protein 10
Toxoplasma gondii	TGME49_236970	SWI2/SNF2-containing PHD finger protein	SNF2-related, N-terminal domain;Helicase, C-terminal;Zinc finger, RING-type;Zinc finger, PHD-type;Zinc finger, FYVE/PHD-type;Helicase superfamily 1/2, ATP-binding domain;Zinc finger, PHD-type, conserved site;Zinc finger, PHD-finger;P-loop containing nucleoside triphosphate hydrolase
Toxoplasma gondii	TGME49_237870	FYVE zinc finger domain-containing protein	FYVE zinc finger;Zinc finger, FYVE/PHD-type
Toxoplasma gondii	TGME49_242415	histone lysine-specific demethylase	Amine oxidase;Zinc finger, FYVE/PHD-type;FAD/NAD(P)-binding domain superfamily
Toxoplasma gondii	TGME49_256960	FYVE zinc finger domain-containing protein	FYVE zinc finger;Zinc finger, FYVE/PHD-type;GroEL-like apical domain superfamily
Toxoplasma gondii	TGME49_257770	histone lysine methyltransferase SET2	SET domain;Zinc finger, PHD-type;Zinc finger, FYVE/PHD-type
Toxoplasma gondii	TGME49_271740	hypothetical protein	Zinc finger, FYVE/PHD-type
Toxoplasma gondii	TGME49_291000	PHD-finger domain-containing protein	Zinc finger, PHD-type;Zinc finger, FYVE/PHD-type;Zinc finger, PHD-type, conserved site
Toxoplasma gondii	TGME49_310530	SNF2 family N-terminal domain-containing protein	SNF2-related, N-terminal domain;Helicase, C-terminal;Zinc finger, FYVE/PHD-type;Helicase superfamily 1/2, ATP-binding domain;P-loop containing nucleoside triphosphate hydrolase
Toxoplasma gondii	TGME49_311625	WD domain, G-beta repeat-containing protein (TgBDP6)	WD40 repeat;Zinc finger, PHD-type;WD40 repeat, conserved site;WD40-repeat-containing domain superfamily;Bromodomain-like superfamily
Cryptosporidium parvum	cgd1_1640	PHD-finger/AT hook containing chromatin protein	Zinc finger, PHD-type;Zinc finger, FYVE/PHD-type;Lysine-specific demethylase-like domain;Zinc finger, PHD-type, conserved site
Cryptosporidium parvum	cgd1_1690	PHD finger containing protein	Zinc finger, FYVE/PHD-type
Cryptosporidium parvum	cgd2_1680	Inhibitor of growth protein N-terminal histone-binding domain containing protein	Inhibitor of growth protein, N-terminal histone-binding
Cryptosporidium parvum	cgd2_1950	PHD/MIZ domain containing protein	Zinc finger, PHD-type;Zinc finger, MIZ-type;Zinc finger, FYVE/PHD-type;Zinc finger, PHD-type, conserved site
Cryptosporidium parvum	cgd2_3540	PHD domain containing protein	Zinc finger, PHD-type;Zinc finger, FYVE/PHD-type;Zinc finger, PHD-type, conserved site
Cryptosporidium parvum	cgd4_4410	PHD domain containing protein	Zinc finger, RING-type;Zinc finger, PHD-type;Zinc finger, FYVE/PHD-type;Zinc finger, RING-type, conserved site;Zinc finger, C3HC4 RING-type;Zinc finger, PHD-type, conserved site;Zinc finger, PHD-finger
Cryptosporidium parvum	cgd5_2080	SCC2/Zinc finger, RING/FYVE/PHD-type domain containg protein	Zinc finger, PHD-type;Zinc finger, FYVE/PHD-type;Armadillo-type fold;Zinc finger, PHD-type, conserved site;Sister chromatid cohesion C-terminal domain;SCC2/Nipped-B family
Cryptosporidium parvum	cgd5_3300	Zinc finger, RING/FYVE/PHD-type domain containg protein	Zinc finger, PHD-type;Zinc finger, FYVE/PHD-type
Cryptosporidium parvum	cgd5_400	Histone-lysine N-methyltransferase	SET domain;Zinc finger, PHD-type;Zinc finger, FYVE/PHD-type;Zinc finger, PHD-type, conserved site
Cryptosporidium parvum	cgd6_2240	Zinc finger, RING/FYVE/PHD-type domain containg protein	Zinc finger, PHD-type;Zinc finger, FYVE/PHD-type;Zinc finger, PHD-type, conserved site
Cryptosporidium parvum	cgd6_2320	Bromodomain/HAS/DEXDc/SNF2 domain containing protein	Bromodomain;WD40 repeat;Zinc finger, PHD-type;WD40 repeat, conserved site;Zinc finger, PHD-type, conserved site;WD40-repeat-containing domain superfamily;Bromodomain-like superfamily
Cryptosporidium parvum	cgd7_1740	Ing1 like PHD finger protein	Zinc finger, PHD-type;Zinc finger, FYVE/PHD-type;ING family
Cryptosporidium parvum	cgd7_420	Protein with DEXDc plus ring plus HELICc possible SNF2 domain	SNF2-related, N-terminal domain;Helicase, C-terminal;Zinc finger, RING-type;Helicase superfamily 1/2, ATP-binding domain;Zinc finger, RING-type, conserved site;P-loop containing nucleoside triphosphate hydrolase
Cryptosporidium parvum	cgd8_4620	Helicase superfamily 1-2/SNF2/Zinc finger, RING/FYVE/PHD-type domain containg protein	SNF2-related, N-terminal domain;Helicase, C-terminal;Zinc finger, RING-type;Zinc finger, PHD-type;Zinc finger, FYVE/PHD-type;Helicase superfamily 1/2, ATP-binding domain;Zinc finger, PHD-type, conserved site;Zinc finger, PHD-finger;P-loop containing nucleoside triphosphate hydrolase
Cryptosporidium parvum	cgd8_5250	Zinc finger, RING/FYVE/PHD-type domain containg protein	Zinc finger, PHD-type;Zinc finger, FYVE/PHD-type;Zinc finger, PHD-finger
Theileria annulata	TA05040	hypothetical protein	Zinc finger, FYVE/PHD-type
Theileria annulata	TA06700	amine oxidase (flavin-containing)	Zinc finger, PHD-type;Amine oxidase;Zinc finger, FYVE/PHD-type;Zinc finger, PHD-type, conserved site
Theileria annulata	TA07395	hypothetical protein, conserved	Zinc finger, RING-type;Zinc finger, PHD-type;Zinc finger, FYVE/PHD-type;Zinc finger, RING-type, conserved site;Zinc finger, PHD-type, conserved site;Zinc finger, PHD-finger
Theileria annulata	TA09110	hypothetical protein, conserved	Zinc finger, PHD-type;Zinc finger, FYVE/PHD-type
Theileria annulata	TA09890	hypothetical protein, conserved	SET domain;Bromodomain;Zinc finger, PHD-type;Bromodomain-like superfamily
Theileria annulata	TA10885	SWI/SNF-related chromatin remodelling factor (ISWI homologue), putative	SNF2-related, N-terminal domain;Helicase, C-terminal;Zinc finger, RING-type;Zinc finger, PHD-type;Zinc finger, FYVE/PHD-type;Helicase superfamily 1/2, ATP-binding domain;Zinc finger, PHD-type, conserved site;Zinc finger, PHD-finger;P-loop containing nucleoside triphosphate hydrolase
Theileria annulata	TA12190	hypothetical protein, putative	Zinc finger, MIZ-type;Zinc finger, FYVE/PHD-type
Theileria annulata	TA14070	hypothetical protein	Zinc finger, FYVE/PHD-type
Theileria annulata	TA16925	hypothetical protein, conserved	Bromodomain;WD40 repeat;Zinc finger, PHD-type, conserved site;WD40-repeat-containing domain superfamily;Bromodomain-like superfamily
Theileria annulata	TA17240	zinc-finger protein, putative	Zinc finger, PHD-type;Zinc finger, FYVE/PHD-type;Zinc finger, PHD-type, conserved site;Zinc finger, PHD-finger;PHD finger protein 12
Theileria annulata	TA18075	hypothetical protein	Zinc finger, RING-type;Zinc finger, PHD-type;Zinc finger, FYVE/PHD-type;Zinc finger, PHD-type, conserved site
Theileria annulata	TA20495	zinc finger protein with SET domain, putative	Zinc finger, FYVE/PHD-type
Trypanosoma brucei	Tb11.v5.0388	PHD2	Zinc finger, RING-type;Zinc finger, PHD-type;Zinc finger, FYVE/PHD-type;Zinc finger, RING-type, conserved site;Zinc finger, PHD-type, conserved site;Zinc finger, PHD-finger
Trypanosoma brucei	Tb11.v5.0794	PHD3	N/A
Trypanosoma brucei	Tb927.1.3300	Myotubularin-related protein, putative	FYVE zinc finger;Myotubularin-like phosphatase domain;Zinc finger, FYVE/PHD-type;Protein-tyrosine phosphatase, active site;Protein-tyrosine phosphatase-like;Myotubularin family
Trypanosoma brucei	Tb927.10.11200	hypothetical protein, conserved	Zinc finger, FYVE/PHD-type
Trypanosoma brucei	Tb927.10.13520	Zn-finger in Ran binding protein and others/FYVE zinc finger, putative	FYVE zinc finger;Zinc finger, RanBP2-type;Zinc finger, FYVE/PHD-type;Zinc finger, RanBP2-type superfamily
Trypanosoma brucei	Tb927.10.15610	zinc finger protein, putative	FYVE zinc finger;Zinc finger, FYVE/PHD-type
Trypanosoma brucei	Tb927.10.6990	hypothetical protein, conserved	Zinc finger, FYVE/PHD-type
Trypanosoma brucei	Tb927.10.9930	PHD1	Zinc finger, PHD-type;Zinc finger, FYVE/PHD-type
Trypanosoma brucei	Tb927.11.1190	Ring finger domain/PHD-finger, putative	Zinc finger, RING-type;Zinc finger, PHD-type;Zinc finger, FYVE/PHD-type;Zinc finger, RING-type, conserved site;Zinc finger, PHD-type, conserved site;Zinc finger, PHD-finger
Trypanosoma brucei	Tb927.11.1460	phosphatidylinositol (3,5) kinase, putative	FYVE zinc finger;Chaperonin Cpn60/TCP-1 family;Phosphatidylinositol-4-phosphate 5-kinase, core;Zinc finger, FYVE/PHD-type;GroEL-like apical domain superfamily
Trypanosoma brucei	Tb927.11.15330	phosphatidylinositol 3-kinase catalytic subunit, putative	FYVE zinc finger;Phosphatidylinositol 3-/4-kinase, catalytic domain;Protein kinase-like domain superfamily;Zinc finger, FYVE/PHD-type;Phosphatidylinositol kinase
Trypanosoma brucei	Tb927.11.16060	zinc finger protein, putative	FYVE zinc finger;Zinc finger, FYVE/PHD-type
Trypanosoma brucei	Tb927.11.5870	PHD5	Zinc finger, PHD-type;Zinc finger, FYVE/PHD-type;Acyl-CoA N-acyltransferase
Trypanosoma brucei	Tb927.11.9270	differentiation inhibitory kinase	Protein kinase domain;Phox homology;Serine/threonine-protein kinase, active site;Protein kinase-like domain superfamily;Zinc finger, FYVE/PHD-type;Protein kinase, ATP binding site;Lipocalin-like domain;PX domain superfamily
Trypanosoma brucei	Tb927.3.2140	PHD4	SNF2-related domain;Helicase, C-terminal;Zinc finger, PHD-type;Zinc finger, FYVE/PHD-type;Helicase superfamily 1/2, ATP-binding domain;Zinc finger, PHD-type, conserved site;P-loop containing nucleoside triphosphate hydrolase
Trypanosoma brucei	Tb927.3.2350	hypothetical protein, conserved	Zinc finger, FYVE/PHD-type
Trypanosoma brucei	Tb927.3.3070	3', 5'-cyclic nucleotide phosphodiesterase, putative	3'5'-cyclic nucleotide phosphodiesterase, catalytic domain;Zinc finger, FYVE/PHD-type;3'5'-cyclic nucleotide phosphodiesterase
Trypanosoma brucei	Tb927.3.5640	nuclear transcription factor, putative	Zinc finger, NF-X1-type;Zinc finger, PHD-type, conserved site;Transcription factor NFX1 family
Trypanosoma brucei	Tb927.4.3380	myosin IB heavy chain, putative	WW domain;Myosin head, motor domain;Class I myosin tail homology domain;Zinc finger, FYVE/PHD-type;P-loop containing nucleoside triphosphate hydrolase;WW domain superfamily
Trypanosoma brucei	Tb927.5.3650	hypothetical protein, conserved	Zinc finger, FYVE/PHD-type
Trypanosoma brucei	Tb927.7.1840	zinc finger protein, putative	FYVE zinc finger;Zinc finger, FYVE/PHD-type
Trypanosoma brucei	Tb927.7.1880	zinc finger protein, putative	FYVE zinc finger;Zinc finger, FYVE/PHD-type
Trypanosoma brucei	Tb927.7.2050	R3H domain containing protein, putative	Zinc finger, NF-X1-type;R3H domain;Zinc finger, PHD-type, conserved site;Transcription factor NFX1 family;R3H domain superfamily
Trypanosoma brucei	Tb927.7.3790	ras-like small GTPase, putative	FYVE zinc finger;Zinc finger, FYVE/PHD-type;P-loop containing nucleoside triphosphate hydrolase;F-box-like domain superfamily
Trypanosoma brucei	Tb927.7.5200	hypothetical protein, conserved	Zinc finger, FYVE/PHD-type
Trypanosoma brucei	Tb927.7.530	FYVE zinc finger, putative	FYVE zinc finger;MORN motif;Zinc finger, FYVE/PHD-type
Trypanosoma brucei	Tb927.7.690	zinc finger protein, putative	FYVE zinc finger;Zinc finger, FYVE/PHD-type
Trypanosoma brucei	Tb927.8.1590	ubiquitin-protein ligase, putative	HECT domain;Zinc finger, FYVE/PHD-type;HUWE1/Rev1, ubiquitin binding region;HECT, E3 ligase catalytic domain
Trypanosoma brucei	Tb927.9.10570	predicted zinc finger protein	FYVE zinc finger;Zinc finger, FYVE/PHD-type
Trypanosoma brucei	Tb927.9.11870	zinc finger protein, putative	FYVE zinc finger;Zinc finger, FYVE/PHD-type
Trypanosoma brucei	Tb927.9.1570	calcium/calmodulin-dependent protein kinase, putative	Protein kinase domain;Serine/threonine-protein kinase, active site;Protein kinase-like domain superfamily;Zinc finger, FYVE/PHD-type;Protein kinase, ATP binding site
Trypanosoma brucei	Tb927.9.2310	hypothetical protein, conserved	Zinc finger, FYVE/PHD-type
Trypanosoma brucei	Tb927.9.4910	3-phosphoinositide-dependent protein kinase 1, putative	FYVE zinc finger;Protein kinase domain;Serine/threonine-protein kinase, active site;Protein kinase-like domain superfamily;Zinc finger, FYVE/PHD-type;Protein kinase, ATP binding site
Trypanosoma cruzi	TcCLB.503669.30	hypothetical protein, conserved	Zinc finger, PHD-type
Trypanosoma cruzi	TcCLB.503793.20	phosphatidylinositol (3,5) kinase, putative (fragment)	FYVE zinc finger;Zinc finger, FYVE/PHD-type;GroEL-like apical domain superfamily
Trypanosoma cruzi	TcCLB.504103.70	PHD-zinc-finger like domain containing protein, putative	Zinc finger, FYVE/PHD-type
Trypanosoma cruzi	TcCLB.506147.70	hypothetical protein, conserved	FYVE zinc finger;Zinc finger, FYVE/PHD-type
Trypanosoma cruzi	TcCLB.506287.80	FYVE zinc finger, putative	FYVE zinc finger;MORN motif;Zinc finger, FYVE/PHD-type
Trypanosoma cruzi	TcCLB.506467.20	hypothetical protein, conserved	Zinc finger, FYVE/PHD-type
Trypanosoma cruzi	TcCLB.506697.20	3'-5'-cyclic nucleotide phosphodiesterase C	FYVE zinc finger;3'5'-cyclic nucleotide phosphodiesterase, catalytic domain;HD/PDEase domain;Zinc finger, FYVE/PHD-type;3'5'-cyclic nucleotide phosphodiesterase;3'5'-cyclic nucleotide phosphodiesterase, conserved site
Trypanosoma cruzi	TcCLB.506795.60	hypothetical protein, conserved	FYVE zinc finger;Zinc finger, FYVE/PHD-type;P-loop containing nucleoside triphosphate hydrolase;F-box-like domain superfamily
Trypanosoma cruzi	TcCLB.506825.219	hypothetical protein, conserved	Zinc finger, FYVE/PHD-type
Trypanosoma cruzi	TcCLB.507011.80	zinc finger protein, putative	FYVE zinc finger;Zinc finger, FYVE/PHD-type
Trypanosoma cruzi	TcCLB.507603.110	hypothetical protein, conserved	FYVE zinc finger;Zinc finger, FYVE/PHD-type
Trypanosoma cruzi	TcCLB.507711.130	hypothetical protein, conserved	Zinc finger, FYVE/PHD-type
Trypanosoma cruzi	TcCLB.507739.110	myosin IB heavy chain, putative	WW domain;Myosin head, motor domain;Class I myosin tail homology domain;Zinc finger, FYVE/PHD-type;P-loop containing nucleoside triphosphate hydrolase;WW domain superfamily
Trypanosoma cruzi	TcCLB.507839.9	Myotubularin-related protein, putative (fragment)	Myotubularin-like phosphatase domain;Zinc finger, FYVE/PHD-type;Protein-tyrosine phosphatase-like;Myotubularin family
Trypanosoma cruzi	TcCLB.507925.50	hypothetical protein, conserved	Zinc finger, FYVE/PHD-type
Trypanosoma cruzi	TcCLB.507979.10	Zinc finger, C3HC4 type (RING finger), putative	Zinc finger, RING-type;Zinc finger, RING-type, conserved site;Zinc finger, PHD-type, conserved site;E3 ubiquitin-protein ligase Rad18
Trypanosoma cruzi	TcCLB.508207.40	hypothetical protein, conserved	FYVE zinc finger;Zinc finger, FYVE/PHD-type
Trypanosoma cruzi	TcCLB.508277.20	protein kinase, putative	FYVE zinc finger;Protein kinase domain;Serine/threonine-protein kinase, active site;Protein kinase-like domain superfamily;Zinc finger, FYVE/PHD-type;Protein kinase, ATP binding site
Trypanosoma cruzi	TcCLB.508325.101	hypothetical protein, conserved	FYVE zinc finger;Zinc finger, FYVE/PHD-type
Trypanosoma cruzi	TcCLB.508515.60	hypothetical protein, conserved	Zinc finger, PHD-type;Zinc finger, FYVE/PHD-type;Acyl-CoA N-acyltransferase
Trypanosoma cruzi	TcCLB.509007.60	rac serine-threonine kinase, putative	FYVE zinc finger;Protein kinase domain;AGC-kinase, C-terminal;Pleckstrin homology domain;Serine/threonine-protein kinase, active site;Protein kinase-like domain superfamily;Zinc finger, FYVE/PHD-type;Protein kinase, ATP binding site
Trypanosoma cruzi	TcCLB.509073.80	hypothetical protein, conserved	FYVE zinc finger;Zinc finger, FYVE/PHD-type
Trypanosoma cruzi	TcCLB.509543.20	hypothetical protein, conserved	FYVE zinc finger;Zinc finger, FYVE/PHD-type
Trypanosoma cruzi	TcCLB.510165.30	R3H domain containing protein, putative	Zinc finger, NF-X1-type;R3H domain;Zinc finger, PHD-type, conserved site;Transcription factor NFX1 family;R3H domain superfamily
Trypanosoma cruzi	TcCLB.510181.140	hypothetical protein, conserved	Zinc finger, FYVE/PHD-type
Trypanosoma cruzi	TcCLB.510307.200	hypothetical protein, conserved	FYVE zinc finger;Zinc finger, FYVE/PHD-type
Trypanosoma cruzi	TcCLB.510347.60	calcium/calmodulin-dependent protein kinase, putative	FYVE zinc finger;Protein kinase domain;Serine/threonine-protein kinase, active site;Protein kinase-like domain superfamily;Zinc finger, FYVE/PHD-type;Protein kinase, ATP binding site
Trypanosoma cruzi	TcCLB.511445.70	Ring finger domain/PHD-finger, putative	Zinc finger, RING-type;Zinc finger, PHD-type;Zinc finger, FYVE/PHD-type;Zinc finger, RING-type, conserved site;Zinc finger, PHD-type, conserved site;Zinc finger, PHD-finger
Trypanosoma cruzi	TcCLB.511709.19	phosphatidylinositol 3-kinase catalytic subunit, putative (fragment)	FYVE zinc finger;Zinc finger, FYVE/PHD-type
Leishmania major	LmjF.03.0270	FYVE zinc finger/Apolipoprotein A1/A4/E domain containing protein, putative	Apolipoprotein A/E;FYVE zinc finger;Zinc finger, FYVE/PHD-type
Leishmania major	LmjF.06.0600	hypothetical protein, conserved	Zinc finger, FYVE/PHD-type
Leishmania major	LmjF.08.0130	hypothetical protein, conserved	Zinc finger, FYVE/PHD-type
Leishmania major	LmjF.12.0110	hypothetical protein, conserved	FYVE zinc finger;Zinc finger, FYVE/PHD-type
Leishmania major	LmjF.13.0200	Lipase (class 3), putative	Fungal lipase-like domain;Zinc finger, FYVE/PHD-type;Alpha/Beta hydrolase fold
Leishmania major	LmjF.14.1170	ras-like small GTPases, putative	FYVE zinc finger;Small GTPase;Zinc finger, FYVE/PHD-type;P-loop containing nucleoside triphosphate hydrolase;F-box-like domain superfamily
Leishmania major	LmjF.15.1550	3-phosphoinositide-dependent protein kinase 1, putative	FYVE zinc finger;Protein kinase domain;Serine/threonine-protein kinase, active site;Protein kinase-like domain superfamily;Zinc finger, FYVE/PHD-type;Protein kinase, ATP binding site
Leishmania major	LmjF.18.0600	Zn-finger in Ran binding protein and others/FYVE zinc finger, putative	FYVE zinc finger;Zinc finger, RanBP2-type;Zinc finger, FYVE/PHD-type;Zinc finger, RanBP2-type superfamily
Leishmania major	LmjF.19.0980	FYVE zinc finger, putative	FYVE zinc finger;Zinc finger, FYVE/PHD-type
Leishmania major	LmjF.20.1480	Myotubularin-related protein, putative	Myotubularin-like phosphatase domain;Zinc finger, FYVE/PHD-type;Protein-tyrosine phosphatase, active site;Protein-tyrosine phosphatase-like;Myotubularin family
Leishmania major	LmjF.22.0060	transcription factor-like protein	Zinc finger, NF-X1-type;R3H domain;Zinc finger, PHD-type, conserved site;Transcription factor NFX1 family;R3H domain superfamily
Leishmania major	LmjF.24.1230	hypothetical protein, conserved	Zinc finger, PHD-type;Zinc finger, FYVE/PHD-type;Acyl-CoA N-acyltransferase
Leishmania major	LmjF.25.2050	helicase-like protein, putative	SNF2-related domain;Helicase, C-terminal;Zinc finger, PHD-type;Zinc finger, FYVE/PHD-type;Helicase superfamily 1/2, ATP-binding domain;Zinc finger, PHD-type, conserved site;P-loop containing nucleoside triphosphate hydrolase
Leishmania major	LmjF.25.2235	hypothetical protein, conserved	Zinc finger, FYVE/PHD-type
Leishmania major	LmjF.26.1260	hypothetical protein, unknown function	FYVE zinc finger;Zinc finger, FYVE/PHD-type
Leishmania major	LmjF.26.1420	FYVE zinc finger, putative	FYVE zinc finger;MORN motif;Zinc finger, FYVE/PHD-type
Leishmania major	LmjF.26.2010	hypothetical protein, conserved	Zinc finger, PHD-type
Leishmania major	LmjF.26.2510	calcium/calmodulin-dependent protein kinase, putative	FYVE zinc finger;Protein kinase domain;Serine/threonine-protein kinase, active site;Protein kinase-like domain superfamily;Zinc finger, FYVE/PHD-type;Protein kinase, ATP binding site
Leishmania major	LmjF.27.0570	Ring finger domain containing protein, putative	Zinc finger, RING-type;Zinc finger, PHD-type;Zinc finger, FYVE/PHD-type;Zinc finger, RING-type, conserved site
Leishmania major	LmjF.27.0890	phosphatidylinositol (3,5) kinase, putative	FYVE zinc finger;Phosphatidylinositol-4-phosphate 5-kinase, core;Zinc finger, FYVE/PHD-type;GroEL-like apical domain superfamily
Leishmania major	LmjF.28.1670	differentiation inhibitory kinase, putative	Protein kinase domain;Phox homology;Serine/threonine-protein kinase, active site;Protein kinase-like domain superfamily;Zinc finger, FYVE/PHD-type;Protein kinase, ATP binding site;Lipocalin-like domain;PX domain superfamily
Leishmania major	LmjF.29.0600	hypothetical protein, conserved	Zinc finger, NF-X1-type;Zinc finger, PHD-type, conserved site;Transcription factor NFX1 family
Leishmania major	LmjF.29.2680	3',5'-cyclic nucleotide phosphodiesterase, putative	FYVE zinc finger;3'5'-cyclic nucleotide phosphodiesterase, catalytic domain;Zinc finger, FYVE/PHD-type;3'5'-cyclic nucleotide phosphodiesterase
Leishmania major	LmjF.30.1850	phosphatidylinositol kinase, putative	FYVE zinc finger;Phosphatidylinositol 3-/4-kinase, catalytic domain;Protein kinase-like domain superfamily;Zinc finger, FYVE/PHD-type;Phosphatidylinositol kinase
Leishmania major	LmjF.32.2860	hypothetical protein, conserved	Zinc finger, FYVE/PHD-type
Leishmania major	LmjF.33.0565	hypothetical protein, conserved	Zinc finger, FYVE/PHD-type
Leishmania major	LmjF.34.1000	myosin IB heavy chain, putative	WW domain;Myosin head, motor domain;Zinc finger, FYVE/PHD-type;P-loop containing nucleoside triphosphate hydrolase
Leishmania major	LmjF.35.2630	PHD-like zinc-binding domain containing protein, putative	Zinc finger, PHD-type, conserved site
Leishmania major	LmjF.35.3500	zinc finger protein, putative	FYVE zinc finger;Zinc finger, FYVE/PHD-type
Leishmania major	LmjF.35.4260	predicted zinc finger protein	FYVE zinc finger;Zinc finger, FYVE/PHD-type
Leishmania major	LmjF.35.4560	PHD-like zinc-binding domain containing protein, putative	Zinc finger, PHD-type
Leishmania major	LmjF.36.2440	hypothetical protein, conserved	FYVE zinc finger;Zinc finger, FYVE/PHD-type
Giardia lamblia	GL50803_15559	PHD finger protein 15	Zinc finger, PHD-type;Zinc finger, FYVE/PHD-type;Zinc finger, PHD-type, conserved site
Giardia lamblia	GL50803_16232	hypothetical protein	Zinc finger, PHD-type
Giardia lamblia	GL50803_16653	hypothetical protein	FYVE zinc finger;Zinc finger, FYVE/PHD-type;Armadillo-type fold
Giardia lamblia	GL50803_16801	Ankyrin repeat protein	Zinc finger, FYVE/PHD-type
Giardia lamblia	GL50803_17596	hypothetical protein	Zinc finger, PHD-type;Zinc finger, FYVE/PHD-type;ING family
Giardia lamblia	GL50803_20594	hypothetical protein	Zinc finger, PHD-type
Giardia lamblia	GL50803_4897	hypothetical protein	Zinc finger, RING-type;Zinc finger, PHD-type, conserved site;RING finger protein 32
Giardia lamblia	GL50803_8381	hypothetical protein	Zinc finger, PHD-type;Zinc finger, FYVE/PHD-type;Zinc finger, PHD-type, conserved site
Entamoeba histolytica	EHI_004450	hypothetical protein	Diacylglycerol kinase, accessory domain;Protein kinase C-like, phorbol ester/diacylglycerol-binding domain;NAD kinase/diacylglycerol kinase-like domain superfamily;Zinc finger, PHD-type, conserved site;Diacylglycerol kinase
Entamoeba histolytica	EHI_010270	hypothetical protein	Zinc finger, PHD-type;Zinc finger, PHD-type, conserved site
Entamoeba histolytica	EHI_010590	Rho guanine nucleotide exchange factor, putative	Dbl homology (DH) domain;Guanine-nucleotide dissociation stimulator, CDC24, conserved site;Zinc finger, FYVE/PHD-type;Dbl homology (DH) domain superfamily
Entamoeba histolytica	EHI_021230	Rho guanine nucleotide exchange factor, putative	Dbl homology (DH) domain;FYVE zinc finger;Pleckstrin homology domain;Zinc finger, FYVE/PHD-type;Dbl homology (DH) domain superfamily
Entamoeba histolytica	EHI_026350	Rho guanine nucleotide exchange factor, putative	Dbl homology (DH) domain;FYVE zinc finger;Pleckstrin homology domain;Zinc finger, FYVE/PHD-type;Dbl homology (DH) domain superfamily
Entamoeba histolytica	EHI_039850	Rho guanine nucleotide exchange factor, putative	Dbl homology (DH) domain;FYVE zinc finger;Guanine-nucleotide dissociation stimulator, CDC24, conserved site;Pleckstrin homology domain;Zinc finger, FYVE/PHD-type;Dbl homology (DH) domain superfamily;Phafin, PH domain
Entamoeba histolytica	EHI_068050	Rho guanine nucleotide exchange factor, putative	Dbl homology (DH) domain;FYVE zinc finger;Guanine-nucleotide dissociation stimulator, CDC24, conserved site;Pleckstrin homology domain;Zinc finger, FYVE/PHD-type;Dbl homology (DH) domain superfamily
Entamoeba histolytica	EHI_068270	Rho guanine nucleotide exchange factor, putative	Dbl homology (DH) domain;FYVE zinc finger;Guanine-nucleotide dissociation stimulator, CDC24, conserved site;Pleckstrin homology domain;Zinc finger, FYVE/PHD-type;Dbl homology (DH) domain superfamily;Phafin, PH domain
Entamoeba histolytica	EHI_078740	Rho guanine nucleotide exchange factor, putative	Dbl homology (DH) domain;FYVE zinc finger;Guanine-nucleotide dissociation stimulator, CDC24, conserved site;Pleckstrin homology domain;Zinc finger, FYVE/PHD-type;Dbl homology (DH) domain superfamily
Entamoeba histolytica	EHI_092220	hypothetical protein	Zinc finger, FYVE/PHD-type
Entamoeba histolytica	EHI_100140	Rho guanine nucleotide exchange factor, putative	Dbl homology (DH) domain;FYVE zinc finger;Guanine-nucleotide dissociation stimulator, CDC24, conserved site;Pleckstrin homology domain;Zinc finger, FYVE/PHD-type;Dbl homology (DH) domain superfamily
Entamoeba histolytica	EHI_103760	hypothetical protein	IPT domain;Zinc finger, FYVE/PHD-type;Immunoglobulin E-set
Entamoeba histolytica	EHI_110980	Rho guanine nucleotide exchange factor, putative	Dbl homology (DH) domain;FYVE zinc finger;Guanine-nucleotide dissociation stimulator, CDC24, conserved site;Pleckstrin homology domain;Zinc finger, FYVE/PHD-type;Dbl homology (DH) domain superfamily
Entamoeba histolytica	EHI_117910	zinc finger protein, putative	FYVE zinc finger;Zinc finger, FYVE/PHD-type
Entamoeba histolytica	EHI_131540	Rho guanine nucleotide exchange factor, putative	Dbl homology (DH) domain;FYVE zinc finger;Guanine-nucleotide dissociation stimulator, CDC24, conserved site;Pleckstrin homology domain;Zinc finger, FYVE/PHD-type;Dbl homology (DH) domain superfamily
Entamoeba histolytica	EHI_138970	hypothetical protein	Zinc finger, PHD-type;Zinc finger, FYVE/PHD-type;Zinc finger, PHD-type, conserved site;Zinc finger, PHD-finger;PHD finger protein 12
Entamoeba histolytica	EHI_153510	Rho guanine nucleotide exchange factor, putative	Dbl homology (DH) domain;FYVE zinc finger;Pleckstrin homology domain;Zinc finger, FYVE/PHD-type;Dbl homology (DH) domain superfamily
Entamoeba histolytica	EHI_181570	hypothetical protein	Zinc finger, FYVE/PHD-type;Armadillo-type fold
Entamoeba histolytica	EHI_197330	Rho guanine nucleotide exchange factor, putative	Dbl homology (DH) domain;FYVE zinc finger;Pleckstrin homology domain;Zinc finger, FYVE/PHD-type;Dbl homology (DH) domain superfamily
Entamoeba histolytica	EHI_201820	NF-X1-type Zn finger domain containing protein	Zinc finger, NF-X1-type;Zinc finger, PHD-type, conserved site;Transcription factor NFX1 family
Entamoeba histolytica	EHI_202150	hypothetical protein, conserved	Zinc finger, FYVE/PHD-type
Trichomonas vaginalis	TVAG_002610	conserved hypothetical protein	Zinc finger, PHD-type;Zinc finger, FYVE/PHD-type;Zinc finger, PHD-type, conserved site
Trichomonas vaginalis	TVAG_021600	inhibitor of growth, putative	Zinc finger, PHD-type;Zinc finger, FYVE/PHD-type;Zinc finger, PHD-type, conserved site;ING family
Trichomonas vaginalis	TVAG_045000	conserved hypothetical protein	Zinc finger, PHD-type;Zinc finger, FYVE/PHD-type;Zinc finger, PHD-type, conserved site
Trichomonas vaginalis	TVAG_071750	hypothetical protein	Zinc finger, FYVE/PHD-type;Quinoprotein amine dehydrogenase, beta chain-like;BEACH domain superfamily
Trichomonas vaginalis	TVAG_073660	ankyrin repeat small protein, putative	Ankyrin repeat;Zinc finger, FYVE/PHD-type;Ankyrin repeat-containing domain superfamily
Trichomonas vaginalis	TVAG_088010	lateral signaling target protein, putative	FYVE zinc finger;Pleckstrin homology domain;Zinc finger, FYVE/PHD-type;Dbl homology (DH) domain superfamily
Trichomonas vaginalis	TVAG_124150	conserved hypothetical protein	Zinc finger, PHD-type;Zinc finger, FYVE/PHD-type;Zinc finger, PHD-type, conserved site
Trichomonas vaginalis	TVAG_138950	conserved hypothetical protein	FYVE zinc finger;Zinc finger, FYVE/PHD-type
Trichomonas vaginalis	TVAG_161760	protein mlo2, putative	Zinc finger, PHD-type;Zinc finger, UBR-type;Zinc finger, FYVE/PHD-type;WD40-repeat-containing domain superfamily;E3 ubiquitin-protein ligase UBR7
Trichomonas vaginalis	TVAG_161960	conserved hypothetical protein	Zinc finger, PHD-type;Zinc finger, FYVE/PHD-type
Trichomonas vaginalis	TVAG_188590	conserved hypothetical protein	Zinc finger, PHD-type;Zinc finger, FYVE/PHD-type
Trichomonas vaginalis	TVAG_209290	conserved hypothetical protein	Zinc finger, PHD-type;Zinc finger, FYVE/PHD-type;Zinc finger, PHD-type, conserved site;Zinc finger, PHD-finger
Trichomonas vaginalis	TVAG_231230	conserved hypothetical protein	Zinc finger, PHD-type;Zinc finger, FYVE/PHD-type;Zinc finger, PHD-type, conserved site
Trichomonas vaginalis	TVAG_261940	Rho/RAC guanine nucleotide exchange factor, putative	Dbl homology (DH) domain;Zinc finger, FYVE/PHD-type;Dbl homology (DH) domain superfamily
Trichomonas vaginalis	TVAG_270510	conserved hypothetical protein	Zinc finger, PHD-type;Zinc finger, FYVE/PHD-type;Zinc finger, PHD-type, conserved site;Zinc finger, PHD-finger
Trichomonas vaginalis	TVAG_278310	Rho/RAC guanine nucleotide exchange factor 1, putative	FYVE zinc finger;Pleckstrin homology domain;Zinc finger, FYVE/PHD-type
Trichomonas vaginalis	TVAG_312950	conserved hypothetical protein	Zinc finger, PHD-type;Zinc finger, FYVE/PHD-type
Trichomonas vaginalis	TVAG_321720	conserved hypothetical protein	Zinc finger, PHD-type;Zinc finger, FYVE/PHD-type;Zinc finger, PHD-finger;PHD finger protein 20-like
Trichomonas vaginalis	TVAG_322780	conserved hypothetical protein	Zinc finger, FYVE/PHD-type
Trichomonas vaginalis	TVAG_385380	zinc finger protein FYVE domain containing protein, putative	FYVE zinc finger;Pleckstrin homology domain;Zinc finger, FYVE/PHD-type
Trichomonas vaginalis	TVAG_385560	inhibitor of growth, putative	Zinc finger, PHD-type;Zinc finger, FYVE/PHD-type;Zinc finger, PHD-type, conserved site;Zinc finger, PHD-finger;ING family
Trichomonas vaginalis	TVAG_406170	conserved hypothetical protein	Zinc finger, PHD-type;Zinc finger, FYVE/PHD-type;Zinc finger, PHD-type, conserved site;Zinc finger, PHD-finger
Trichomonas vaginalis	TVAG_407950	conserved hypothetical protein	Zinc finger, PHD-type;Zinc finger, FYVE/PHD-type
Trichomonas vaginalis	TVAG_420350	Rho/RAC guanine nucleotide exchange factor, putative	Dbl homology (DH) domain;FYVE zinc finger;Zinc finger, FYVE/PHD-type;Dbl homology (DH) domain superfamily
Trichomonas vaginalis	TVAG_423400	conserved hypothetical protein	Zinc finger, PHD-type;Zinc finger, FYVE/PHD-type;Zinc finger, PHD-finger
Trichomonas vaginalis	TVAG_437010	Rho/RAC guanine nucleotide exchange factor, putative	FYVE zinc finger;Zinc finger, FYVE/PHD-type
Trichomonas vaginalis	TVAG_456930	hypothetical protein	Zinc finger, FYVE/PHD-type
Trichomonas vaginalis	TVAG_463200	conserved hypothetical protein	Zinc finger, PHD-type;Zinc finger, FYVE/PHD-type;Zinc finger, PHD-finger

## Sheet: Tudor domains
Species	Gene ID	Gene Name	Domains	Notes
Tudor domains
Plasmodium falciparum	PF3D7_1136300	tudor staphylococcal nuclease	Nuclease / Tudor
Plasmodium falciparum	PF3D7_0323500	survival motor neuron-like protein	Survival of motor neuron related splicing factor 30 / Tudor
Toxoplasma gondii	TGME49_238050	nuclease and tudor domain-containing protein	Nuclease / Tudor
Toxoplasma gondii	TGME49_286440	malic enzyme	Survival of motor neuron related splicing factor 30 / Tudor
Cryptosporidium parvum	cgd4_270	hypothetical protein	Survival of motor neuron related splicing factor 30 / Tudor
Trypanosoma brucei	Tb927.11.14190	Staphylococcal nuclease homologue/Tudor domain containing protein, putative (TDR1)	Nuclease / Tudor
Leishmania major	LmjF.32.0950	Staphylococcal nuclease homologue/Tudor domain containing protein, putative	Nuclease / Tudor
Giardia lamblia	GL50803_15130	hypothetical protein	SAGA associated factor 29
Entamoeba histolytica	EHI_005150	hypothetical protein, conserved	Nuclease / Tudor
Entamoeba histolytica	EHI_101240	hypothetical protein, conserved	Nuclease / Tudor
Trichomonas vaginalis	TVAG_000530	conserved hypothetical protein	Nuclease / tudor
Trichomonas vaginalis	TVAG_083540	ebna2 binding protein P100, putative	Nuclease / tudor
Trichomonas vaginalis	TVAG_109110	ebna2 binding protein P100, putative	Nuclease / tudor
Trichomonas vaginalis	TVAG_458470	ebna2 binding protein P100, putative	Nuclease / tudor
Trichomonas vaginalis	TVAG_479530	conserved hypothetical protein	Nuclease / tudor
Trichomonas vaginalis	TVAG_006000	conserved hypothetical protein	SAGA associated factor 29
Trichomonas vaginalis	TVAG_014080	conserved hypothetical protein	SAGA associated factor 29
Trichomonas vaginalis	TVAG_130310	conserved hypothetical protein	SAGA associated factor 29
Trichomonas vaginalis	TVAG_163370	conserved hypothetical protein	SAGA associated factor 29
Trichomonas vaginalis	TVAG_243330	conserved hypothetical protein	SAGA associated factor 29
Trichomonas vaginalis	TVAG_355640	conserved hypothetical protein	SAGA associated factor 29
Trichomonas vaginalis	TVAG_433660	conserved hypothetical protein	SAGA associated factor 29

## Sheet: PWWP domains
Species	Gene ID	Gene Name	Domains	Notes
PWWP domains
Toxoplasma gondii	TGME49_277770	hypothetical protein	PWWP / Zinc finger CCCH-type
Trypanosoma brucei	Tb927.2.3580	TFIIS2-1	PWWP / TFIIS
Trypanosoma brucei	Tb927.2.3480	TFIIS2-2	PWWP / TFIIS
Trypanosoma cruzi	TcCLB.511115.40	transcription elongation factor s-II, putative	PWWP / TFIIS
Trypanosoma cruzi	TcCLB.511115.49	hypothetical protein, conserved	PWWP
Leishmania major	LmjF.33.2820	PWWP domain/TFIIS helical bundle-like domain containing protein, putative	PWWP / TFIIS
Entamoeba histolytica	EHI_094010	hypothetical protein	PWWP

## Sheet: YTH domains
Species	Gene ID	Gene Name	Domains	Notes
YTH domains
Plasmodium falciparum	PF3D7_0309800	YTH domain-containing protein 2	YTH domain
Plasmodium falciparum	PF3D7_1419900	YTH domain-containing protein 1, putative	YTH domain
Toxoplasma gondii	TGME49_201200	zinc finger (CCCH type) motif-containing protein	Zinc finger, CCCH-type;YTH domain;Zinc finger, CCCH-type superfamily
Toxoplasma gondii	TGME49_204070	YT521-B family protein	YTH domain
Theileria annulata	TA12775	hypothetical protein, conserved	YTH domain
